# Supplementary material for: Comprehensive Profiling Reveals Prognostic and Immunogenic Characteristics of Necroptosis in Soft Tissue Sarcomas
Source: Front Immunol. 2022 May 18;13:877815. doi: 10.3389/fimmu.2022.877815 (PMC9159500; doi:10.3389/fimmu.2022.877815)
Supplement: Supplementary file 9 [file Table_1.xlsx]

## Sheet: Sheet1
Table S1 The name of 36 Necroptosis-related genes.
Gene Symbol	Official Full Name
RIPK1	receptor interacting serine/threonine kinase 1
MLKL	mixed lineage kinase domain like pseudokinase
RIPK3	receptor interacting serine/threonine kinase 3
ZBP1	Z-DNA binding protein 1
CASP8	caspase 8
CYLD	CYLD lysine 63 deubiquitinase
TNF	tumor necrosis factor
TRPM7	transient receptor potential cation channel subfamily M member 7
FADD	Fas associated via death domain
ITPK1	inositol-tetrakisphosphate 1-kinase
IPMK	inositol polyphosphate multikinase
SPATA2	spermatogenesis associated 2
MAP3K7	mitogen-activated protein kinase kinase kinase 7
TNFRSF1A	TNF receptor superfamily member 1A
TRAF2	TNF receptor associated factor 2
CFLAR	CASP8 and FADD like apoptosis regulator
FAS	Fas cell surface death receptor
BIRC2	baculoviral IAP repeat containing 2
PELI1	pellino E3 ubiquitin protein ligase 1
AIFM1	apoptosis inducing factor mitochondria associated 1
PGLYRP1	peptidoglycan recognition protein 1
XIAP	X-linked inhibitor of apoptosis
DNM1L	dynamin 1 like
CHMP4B	charged multivesicular body protein 4B
BCL2	BCL2 apoptosis regulator
CASP6	caspase 6
PARP1	poly(ADP-ribose) polymerase 1
FASLG	Fas ligand
TNFAIP3	TNF alpha induced protein 3
HSP90AA1	heat shock protein 90 alpha family class A member 1
TNFSF10	TNF superfamily member 10
HMGB1	high mobility group box 1
TP53	tumor protein p53
TNFRSF10B	TNF receptor superfamily member 10b
SQSTM1	sequestosome 1
TNFRSF10A	TNF receptor superfamily member 10a
