# Supplementary material for: Comprehensive Profiling Reveals Prognostic and Immunogenic Characteristics of Necroptosis in Soft Tissue Sarcomas
Source: Front Immunol. 2022 May 18;13:877815. doi: 10.3389/fimmu.2022.877815 (PMC9159500; doi:10.3389/fimmu.2022.877815)
Supplement: Supplementary file 10 [file Table_2.xlsx]

## Sheet: Sheet1
Table S2 The expression of 36 necroptosis-related genes.
	GTEX-ZAKK-0326-SM-5EGHA	GTEX-13W3W-2626-SM-5SIA2	GTEX-13O3P-0226-SM-5KM3Z	GTEX-1269C-2626-SM-5EQ5C	GTEX-13FTZ-2226-SM-5LZXI	GTEX-WYBS-1026-SM-4ONCY	GTEX-ZZPU-0326-SM-5N9BJ	GTEX-OHPL-1626-SM-2HMIR	GTEX-ZT9X-1826-SM-57WDU	GTEX-131XE-2026-SM-5LZW1	GTEX-111FC-0326-SM-5GZZ1	GTEX-XAJ8-1026-SM-47JY9	GTEX-13SLW-0226-SM-5S2NA	GTEX-13FHP-0226-SM-5K7WD	GTEX-Y5V5-2526-SM-4VBQ4	GTEX-139TU-0226-SM-5J1NM	GTEX-ZE7O-1526-SM-5J1NH	GTEX-13X6I-1526-SM-5SIAC	GTEX-P78B-1626-SM-2S1O1	GTEX-13FH7-2126-SM-5L3DJ	GTEX-14DAQ-2526-SM-5RQIO	GTEX-ZF2S-1526-SM-5S2OO	GTEX-OHPK-1626-SM-2YUN3	GTEX-139YR-2426-SM-5J1OB	GTEX-ZXG5-0326-SM-5GICH	GTEX-13OW6-0526-SM-5L3HY	GTEX-T5JC-0626-SM-3NMA6	GTEX-139TU-0526-SM-5J2M8	GTEX-11NUK-2026-SM-5PNVZ	GTEX-PWN1-0226-SM-5SI7O	GTEX-W5X1-1426-SM-3GIKH	GTEX-S33H-1126-SM-2XCB6	GTEX-145LU-2026-SM-5Q5E8	GTEX-146FH-2026-SM-5SI9I	GTEX-ZWKS-0326-SM-5NQ7G	GTEX-ZDTS-0226-SM-5HL7Q	GTEX-PWCY-2026-SM-5QGQ9	GTEX-11EQ9-1126-SM-5987I	GTEX-111FC-0226-SM-5N9B8	GTEX-ZZPT-0626-SM-5GZXT	GTEX-ZE7O-0226-SM-5S2N1	GTEX-13O61-2326-SM-5J1NJ	GTEX-1399T-1326-SM-5PNVH	GTEX-ZUA1-2126-SM-57YRB	GTEX-12584-0226-SM-5EQL5	GTEX-13O1R-0226-SM-5K7U5	GTEX-13N2G-2326-SM-5J1ON	GTEX-14C39-2526-SM-5S2UH	GTEX-X585-2526-SM-4QAS1
RIPK1	2.23848	2.80925	3.16679	2.1074	2.28782	2.32124	3.21089	2.89212	2.53254	3.06932	2.58556	3.06658	3.00467	2.98271	2.54039	3.20703	2.47984	2.66736	2.87105	2.81922	2.86111	3.31765	2.75685	3.19767	2.62191	3.18838	2.32124	2.38132	2.88006	3.46813	3.11284	3.44395	2.33101	2.95489	3.73337	3.10518	2.9254	3.6696	3.24065	3.16003	2.68184	2.84722	2.59375	3.09591	3.55905	3.95688	2.51979	3.58984	3.00639
MLKL	1.65271	1.67199	3.70339	2.07254	1.59523	4.02371	3.55762	2.05456	1.31689	3.71299	1.5285	2.16317	3.37731	3.1697	1.47693	3.51575	4.53568	4.07516	0.956308	1.44158	3.20165	3.00275	1.43437	3.06256	1.29442	2.80829	2.18509	1.466	3.80548	3.14271	3.62866	3.4637	1.3904	3.31579	2.39211	2.90411	1.84154	3.79861	2.76617	2.4512	3.82591	1.82257	3.53611	3.75153	4.18626	3.45724	1.72127	3.59972	4.30051
RIPK3	1.83291	1.2416	3.69564	1.16828	1.73757	2.99308	3.23297	1.46047	1.2767	2.28218	1.59422	1.35265	3.82044	2.46793	1.09719	3.15886	3.10224	3.16939	0.941122	1.0206	2.7962	2.58199	1.47678	3.13235	1.05	3.12223	2.02416	0.876663	3.48367	2.81038	2.52954	3.44535	1.1151	2.7657	1.70737	3.01736	1.31614	2.29856	3.65456	2.18509	3.11042	1.74587	2.99757	3.55054	3.17711	2.62785	1.49684	3.2996	2.87153
ZBP1	0.883521	0.260399	0.317229	0.196497	0.0996613	2.20065	0.63424	0.150423	0.154109	0.557208	0.0670236	0.224287	0.555587	0.539036	0.470881	1.0378	1.29919	1.41381	0	0.143886	0.765155	0.834361	0.789228	0.364904	0	0.899962	0.175979	0.0986592	1.24935	0.384792	0.731267	0.312257	0.0948382	0.540779	0.396937	0.303427	0.153793	0.319451	0.340257	0.461858	0.569172	0.525199	0.929305	0.867895	0.769232	0.827005	0.199024	0.720134	0.637279
CASP8	1.87663	0.91761	3.35842	0.820369	1.11868	2.58743	3.42369	1.62179	1.40118	2.46278	1.00078	1.44365	3.25812	2.80986	1.681	3.30823	2.73844	3.61829	1.84995	1.44158	2.69269	3.0817	1.42348	2.36871	1.03886	2.82269	1.04968	1.56713	2.68371	3.83077	3.1068	2.79776	0.745328	3.00112	1.95272	3.1676	1.05354	2.81118	3.02003	2.27352	2.92967	1.51978	2.64454	2.77735	3.3108	4.09003	1.44292	3.55371	2.08389
CYLD	4.04675	3.98065	2.44871	3.31063	3.43685	3.22191	2.68424	4.09618	5.11279	2.86726	3.4842	4.148	2.68458	2.57208	5.07191	2.8863	3.33274	3.03802	5.40943	3.58035	2.97784	2.54914	3.08707	2.86918	4.0538	2.55273	3.1549	4.42292	2.8544	2.6809	2.84925	2.67157	3.41649	2.43534	4.17262	2.50971	4.14866	2.5727	2.62486	3.98147	3.04136	3.66007	2.91919	2.65548	3.18468	3.37182	3.74184	2.7516	2.87281
TNF	0.112233	0.191629	0.199887	0.452717	0.183356	1.68653	0.608252	0	0	0.284038	0.10827	0.107797	0.0986268	0.119563	0.0290705	0.0873753	0.766945	0.284904	0	0	0.0429242	0.462949	0	0.0861757	0.0548632	0.0710508	0.150963	0	0.26927	0	2.40756	0	0.568448	0.65303	0.134164	0.0488794	0	0.825465	0.0711218	0.0430322	0.218052	0.0906275	0.142882	0.0959009	0.104544	0.116353	0.0481844	0.186121	0
TRPM7	2.21264	2.55887	2.65388	2.60019	2.55396	3.25492	2.66771	2.65361	2.56663	2.72371	2.37714	2.78912	2.96551	2.55636	2.4479	2.78175	2.78322	3.08331	2.80721	2.30436	2.96429	2.90239	2.65579	2.58981	2.60065	2.28645	2.93698	2.2803	2.61469	2.84849	2.9916	3.1145	2.48549	2.55505	3.13267	2.72213	2.60872	2.59892	2.93961	3.43615	3.16167	2.68072	2.71727	2.81984	2.91512	3.12627	2.5601	2.96304	2.33836
FADD	2.58405	2.93666	2.57002	2.41793	2.45862	1.35581	2.80941	2.63723	3.10926	3.03929	2.34085	2.93634	2.72845	2.07072	2.24566	2.36097	1.66465	2.41917	2.50512	2.55148	1.60605	2.70115	2.17139	2.63573	2.35224	2.60322	2.54963	2.50659	1.98423	3.36907	1.52762	2.40015	2.24678	3.30585	2.65388	2.81511	2.38821	2.59531	2.18603	2.47626	1.74429	2.44042	1.77269	2.06967	2.44205	3.08821	2.47219	2.61423	2.25557
ITPK1	3.61337	3.95379	4.83392	3.17578	3.89536	3.67495	4.83505	4.4638	4.44725	5.04598	3.64966	4.71882	4.61546	4.93662	4.16619	4.78527	3.7589	3.90129	4.78616	3.73715	3.36046	5.64745	4.78067	4.72762	4.54735	4.92088	3.58932	4.07664	3.36427	6.04715	4.79157	5.44869	3.42557	5.14802	4.80014	4.45181	4.48387	4.85042	3.86263	4.41711	3.62683	4.5184	3.6343	3.90852	4.71471	5.95913	4.10961	5.03972	4.80635
IPMK	1.04968	1.16369	1.64923	1.18644	1.07545	1.2838	1.022	1.53092	1.78339	1.09921	0.797426	1.19347	1.40284	1.38735	1.86247	1.24027	1.30295	1.25347	1.46307	1.2196	0.79682	1.02495	0.915858	1.25122	2.02374	0.707555	1.03722	1.06534	0.930145	1.03196	0.860153	1.26107	1.26779	1.08042	1.5647	1.30269	1.78414	1.30281	1.32097	1.26288	2.17093	1.66241	1.17673	0.924555	1.30198	1.84105	1.7078	1.57438	1.06452
SPATA2	2.43534	3.53913	1.3766	2.98544	2.53793	1.08042	1.45483	3.01301	2.96132	1.68004	2.48659	3.04737	1.20378	1.24252	2.41856	0.992181	1.16717	0.991554	2.8115	3.45209	1.15421	1.60651	3.53932	1.18066	2.70979	1.17619	2.89934	2.43636	1.24691	1.48008	1.21028	1.28043	2.64328	1.59915	2.39981	1.34191	3.1125	1.50438	1.23051	2.43458	1.20646	3.09782	1.15099	1.26754	1.26922	1.55	2.85923	1.22704	1.45963
MAP3K7	3.27877	3.23147	2.85637	3.13183	3.02553	3.02667	2.86159	3.1807	3.48998	3.02375	3.20889	3.01186	2.84629	2.99004	3.88655	3.31237	3.25373	3.19402	3.32138	3.38416	3.11124	3.01784	3.35891	2.8668	3.43738	2.84534	2.9652	3.41392	3.01847	3.12223	3.02454	3.07563	3.17578	2.77025	3.35212	2.8216	3.16167	2.9222	2.90731	3.22125	3.03897	3.38006	3.04623	2.88099	3.32488	3.31798	3.17298	3.2883	2.91145
TNFRSF1A	6.18522	5.7583	7.00239	4.85995	5.10726	6.06744	7.23982	6.78826	4.9914	7.30063	4.58645	6.26736	6.59168	5.9705	5.13243	6.29882	5.68486	6.73471	5.41747	5.61868	6.37376	6.16743	5.8377	6.73471	5.69935	6.25552	4.61397	4.92238	6.56709	6.72558	6.87633	6.89736	4.53374	6.79883	6.03446	6.37023	5.16142	6.3151	6.61425	5.23334	6.19729	5.80103	6.31668	6.74439	6.67226	7.30772	5.36831	6.69207	6.59775
TRAF2	2.43534	2.5451	2.37842	2.17977	2.30486	2.17014	1.96274	2.40199	3.45602	2.93682	2.55334	2.37557	2.23445	2.64044	2.15229	2.34304	2.56351	2.3019	3.13151	2.14162	2.68952	2.16983	2.10488	2.33977	2.1114	2.44155	2.9734	2.3153	2.36376	1.8678	1.96454	2.64499	2.13559	2.26704	2.90079	2.41464	2.13423	1.58168	2.5991	2.69169	3.08625	1.67532	2.09761	2.29759	2.35286	2.0784	2.49856	2.26977	2.86127
CFLAR	5.40984	6.94618	6.72785	6.00754	5.08951	6.25385	5.0351	5.11279	7.18835	5.05739	5.76098	5.45873	6.05797	4.66785	6.35495	5.51279	5.91393	5.6518	7.71024	7.0199	6.17029	6.02059	5.22877	5.18521	6.50796	5.32149	5.5293	6.00367	5.70748	6.40189	5.53063	5.9247	5.5471	5.55076	6.69092	5.35855	6.828	5.48331	5.26598	7.45427	6.20937	6.47142	5.96036	5.60251	6.07415	5.71267	6.36004	6.17946	5.29655
FAS	2.20393	1.20918	2.69453	1.79126	2.21094	4.9218	4.19227	1.49684	1.65469	2.85668	1.42535	1.81374	3.16845	3.25071	1.87118	3.16397	4.29324	4.50093	1.63536	1.12433	4.21135	1.98838	1.08701	3.18786	1.88753	3.63576	1.21715	1.54516	4.5962	2.0413	2.86918	2.80875	2.172	2.96063	1.89221	3.64513	1.69977	2.37262	3.54696	2.20599	3.78636	1.58387	4.59749	4.19531	2.83066	2.75635	1.53704	2.58058	3.10911
BIRC2	3.97676	3.91799	3.78927	4.11065	3.89836	3.67087	3.51258	3.95628	4.13223	3.79383	3.92757	4.18417	3.71554	3.54228	4.13246	3.70695	4.05997	3.96773	3.79954	3.91323	3.6907	3.65456	3.54803	3.28813	3.88755	3.249	4.08271	3.89694	3.7875	3.93711	3.75324	4.14501	4.05767	3.76246	4.09472	3.64237	3.78257	3.89856	3.73943	3.81092	4.0445	3.58089	4.1638	3.95765	3.66926	3.60042	3.90129	3.4711	3.73622
PELI1	1.88413	1.97787	4.12194	2.54946	2.41666	4.59798	2.74197	2.19617	2.16741	3.20872	2.25433	2.04598	3.94844	4.28987	1.82348	3.79993	4.28314	3.69013	1.86173	1.96565	3.70206	2.65596	1.9319	3.24818	2.25364	3.07123	2.14012	2.0346	3.97272	3.1633	2.69252	3.27455	2.39839	3.10618	2.7115	3.37218	2.14257	4.04054	3.38501	2.39498	4.6534	2.29424	4.10668	3.30333	4.69569	3.49958	2.18198	4.22576	3.51667
AIFM1	4.09639	5.66581	3.42764	4.99721	5.2599	2.86695	4.40181	4.39858	4.36389	3.50607	5.01774	5.49934	3.44849	3.82316	4.15971	2.90731	3.18705	3.18551	4.77899	4.92912	2.91983	4.48724	4.91382	3.39453	4.4449	3.38942	5.40484	4.27734	3.0879	4.18204	3.84085	3.29695	5.10305	4.10056	4.77584	3.28059	4.70569	4.5019	3.09001	4.65394	3.34991	4.75296	3.00717	3.27574	3.14897	3.47198	4.87163	3.09816	2.80291
PGLYRP1	0	1.2416	0.237278	0	0.376911	0.675922	1.8606	0	0.132978	0.0792179	0	0.151628	0.296756	0.0370014	0	0	0.255631	0.092391	0	0.374604	0.143522	1.31783	0	0.306908	0	0.0984102	0.424981	0	0.387017	0.193637	0.115994	0	0.499216	0.167251	0.731635	0	0	1.28714	0.032343	0.0994302	0.0950623	0.138655	0.455004	0	0.989891	0.469559	0	0.0504885	0.400669
XIAP	2.78807	3.28572	2.56429	3.23315	2.78098	1.77515	2.04957	3.5122	3.03538	2.68692	2.41695	3.32575	2.27246	2.55853	2.96601	2.33865	2.28366	2.07808	3.28375	3.10588	1.73285	2.42838	3.20768	1.90698	3.04883	2.11205	2.72289	2.80106	2.14147	2.41209	2.20237	2.17637	2.9795	2.25996	2.87076	2.43427	3.19466	3.03281	2.17845	2.6638	2.13866	3.19336	2.13529	1.9697	2.58075	2.26112	3.05627	2.3256	2.46872
DNM1L	4.13057	4.69949	4.36437	4.42573	4.68171	4.06375	4.18396	4.25537	4.14019	4.19146	4.41597	4.26261	4.20224	3.78485	4.15971	4.1786	4.13119	4.24145	4.21114	4.74326	4.15184	3.7589	4.27558	3.7115	3.92839	4.44539	4.4331	4.35982	4.30808	4.15483	3.76684	4.17306	4.73915	4.03498	3.76305	3.7839	4.24559	3.53861	4.12216	3.68048	4.55984	4.02612	4.22576	4.1421	4.45443	4.19726	4.35914	4.58749	3.85935
CHMP4B	6.14259	6.73938	5.88587	6.01537	5.98941	5.69416	5.59481	6.50796	6.39485	5.69988	6.09121	6.54907	5.91274	5.71894	6.63772	5.8099	5.8412	5.93318	6.35749	6.53419	5.63118	5.57313	6.75849	6.29555	6.2491	6.04579	6.22436	6.3966	5.77699	5.74702	5.28064	5.91748	6.11551	5.61198	6.01012	6.06607	6.42478	5.86184	6.14554	6.49258	6.35332	6.84767	5.64304	5.82301	6.1419	6.25552	6.4791	6.11137	6.24834
BCL2	3.07495	1.09313	2.72911	2.87298	3.35925	1.6685	1.34901	2.78098	3.46196	2.20584	2.63453	2.61469	2.15476	1.98638	1.89651	1.95382	1.96484	1.91704	3.20378	1.52389	1.8877	3.15258	2.42296	2.37872	2.94326	1.73646	3.19516	1.90155	1.53631	3.33616	2.45029	2.70837	3.34072	2.33775	2.30923	2.04538	2.36571	3.06917	1.68598	1.45328	2.45463	2.97562	2.22049	1.72515	2.38275	1.95523	2.46872	2.76412	2.17044
CASP6	2.26754	2.0784	2.28901	2.25872	1.75311	2.77278	2.60002	1.96918	2.65518	2.51887	2.11284	2.00093	2.58166	2.55194	2.54461	2.49261	2.68907	3.2121	2.32325	1.90439	2.18509	3.02342	1.68004	2.4222	2.05901	2.64658	1.54647	1.9982	2.45646	2.43411	2.98766	2.97982	1.7814	2.97966	2.49147	2.47531	1.81343	1.98512	2.98957	2.2507	3.05969	2.09317	2.74451	2.83285	2.28061	2.34254	1.79434	2.06223	2.59408
PARP1	5.03938	4.73224	4.01854	5.13313	5.40271	3.66673	4.76304	5.07805	4.86984	4.39182	5.09861	4.81777	3.80032	4.08018	4.86742	3.96666	3.39811	4.09995	5.43884	5.3974	3.97055	4.37148	4.85933	3.76876	4.76304	4.00443	5.0868	5.17286	3.68734	3.94784	4.16748	4.17796	5.42518	4.56708	4.22208	3.79611	4.74298	3.97393	4.05851	4.44846	3.33309	5.00046	3.62883	3.8424	3.49704	3.41669	4.79042	4.07664	3.6907
FASLG	0.219422	0	0.112027	0.0905125	0	0.107505	0.272096	0	0.261533	0.230109	0.0874764	0.12934	0.0897226	0.0541248	0.0290705	0.101784	0.387402	0.266118	0.38086	0.119393	0.129865	0.309156	0	0.0314779	0.0548632	0.180912	0.0595923	0.0559572	0.28374	0	0.466433	0.105746	0.0552879	0.139724	0	0	0	0.061196	0.011381	0.0430322	0.065638	0	0.170539	0.15099	0.0516557	0.0332485	0	0.0411658	0.132093
TNFAIP3	2.89466	1.42567	5.51016	2.7559	2.8488	5.1219	4.52188	2.11597	1.94232	3.49776	1.55683	1.8768	5.43411	3.91124	2.19243	4.57661	5.42689	5.18084	2.08405	1.85804	4.02163	2.3234	1.5931	4.64343	2.26587	3.82415	1.72966	1.82147	3.21193	3.57628	4.25624	4.11335	2.17621	4.37399	2.43444	3.35346	1.22226	4.02041	3.07478	2.29141	6.23355	1.59792	4.59076	3.03929	4.93881	4.28314	1.8709	4.41341	3.8474
HSP90AA1	7.38517	7.21236	6.83535	6.99112	7.1683	9.61931	7.04296	6.60184	7.69448	8.76986	7.06684	6.77256	6.71884	6.93514	7.36384	6.3852	8.73032	7.02567	6.65284	6.98264	7.34577	7.165	6.48489	6.76798	6.91219	6.87881	6.8404	6.70772	6.77487	7.29318	8.59706	7.26778	6.98264	8.75978	7.26778	6.70105	6.37901	7.80339	6.56308	6.41425	7.36577	7.14208	7.94739	6.87757	6.59979	7.30063	8.09134	6.87633	7.06094
TNFSF10	3.5782	2.79587	4.24777	3.20247	2.76634	5.43884	4.51462	1.88474	2.85332	4.59334	2.85999	2.62158	5.23564	5.48421	3.00417	4.25646	5.10032	4.37629	3.08739	2.52169	5.93198	4.80665	1.85989	4.13579	3.17629	5.0266	2.67791	1.80809	5.35647	4.44514	5.25307	6.1943	2.74073	5.22948	2.87511	4.46886	2.58523	4.3496	5.55725	3.39881	5.48245	3.22276	5.71267	5.13243	4.4638	4.47537	3.10078	3.56261	4.83936
HMGB1	7.21913	6.61217	7.30422	6.51766	6.69644	7.27862	7.0314	7.11808	6.94903	6.57522	6.52546	6.38433	7.22917	7.19177	7.46285	7.48413	7.61386	7.31491	6.85812	6.92694	7.48413	7.06989	6.82564	7.36191	6.99112	7.22247	6.56308	6.67439	7.32239	7.10369	7.00525	7.5658	6.61632	6.76556	6.53323	7.3697	6.79883	6.89473	7.70508	6.98837	7.49758	6.78462	7.48413	7.28944	7.58493	7.22247	6.71658	7.58493	7.40114
TP53	3.0556	2.87908	3.778	2.2175	2.27742	2.34332	3.89933	3.51595	3.19615	3.79897	2.06967	2.62753	3.4739	4.12489	2.66989	3.64876	2.51575	3.21923	3.48872	2.45544	2.95998	2.85028	3.51809	3.19101	3.1291	3.49353	2.07808	2.41809	2.87314	2.65	3.33936	3.5635	1.7982	3.16381	2.63481	3.14699	2.58523	2.29999	3.70339	2.92252	3.34719	2.81716	3.05346	3.13314	3.79746	2.83685	2.85172	3.77084	3.07155
TNFRSF10B	2.99258	2.51962	5.0089	3.88343	3.24144	5.19724	3.77178	3.70339	3.03961	4.31687	2.9439	3.05064	4.85331	4.18545	2.7461	4.48964	5.78787	4.76195	3.04623	2.80577	4.105	3.18038	2.8129	4.11377	3.05804	3.75248	3.23014	2.94786	4.14736	3.7398	3.73564	5.06917	2.89951	3.69729	3.64237	4.47513	2.5004	3.41597	3.92177	4.10182	6.35005	3.13346	4.74741	3.73526	5.53892	4.43543	2.9649	4.74465	5.11666
SQSTM1	8.30246	8.22684	7.3578	8.169	8.08468	7.25374	7.12299	7.60904	9.51196	7.89737	8.03079	7.98592	7.69448	7.94739	9.05705	7.54697	7.34577	7.49758	10.0429	8.21191	7.60407	7.23982	8.25621	8.07757	9.07848	7.23612	7.42102	8.21573	6.99398	8.10551	6.88414	7.86114	7.66394	7.22917	8.37388	7.87351	8.31781	7.47982	7.51539	8.98282	7.75293	8.57879	7.35377	7.20562	7.77518	8.18335	8.67254	7.64383	7.47549
TNFRSF10A	0.794256	0.697638	2.42367	1.31756	1.33037	2.15868	1.57595	0.840632	1.06523	1.61847	0.649571	0.666796	1.94018	1.55387	1.05183	1.4734	2.48144	1.36017	0.541312	1.13665	1.34703	1.08363	0.641139	1.40541	0.811863	0.977512	1.3166	0.755601	1.44292	1.69564	1.5104	1.65635	1.04075	1.32022	0.832129	1.65858	0.780106	1.13226	1.55946	1.30561	2.85923	1.2145	1.80841	1.26754	2.4822	1.84502	0.84477	2.17059	2.10828
[truncated: 1,127 more columns]
