# Supplementary material for: Comprehensive Profiling Reveals Prognostic and Immunogenic Characteristics of Necroptosis in Soft Tissue Sarcomas
Source: Front Immunol. 2022 May 18;13:877815. doi: 10.3389/fimmu.2022.877815 (PMC9159500; doi:10.3389/fimmu.2022.877815)
Supplement: Supplementary file 11 [file Table_3.xlsx]

## Sheet: Sheet1
Table S3 Clinical information of 4 validation patients.
ID	Age	Pathology	Site	Neoadjuvant therapy	Vital status
100	56	synovial sarcoma	lower limb	no	alive
134	24	synovial sarcoma	upper limb	yes	alive
135	25	synovial sarcoma	upper limb	yes	alive
138	68	synovial sarcoma	lower limb	no	alive
