# Supplementary material for: Comprehensive Profiling Reveals Prognostic and Immunogenic Characteristics of Necroptosis in Soft Tissue Sarcomas
Source: Front Immunol. 2022 May 18;13:877815. doi: 10.3389/fimmu.2022.877815 (PMC9159500; doi:10.3389/fimmu.2022.877815)
Supplement: Supplementary file 12 [file Table_4.xlsx]

## Sheet: Sheet1
Table S4 Clinical information of TCGA-SARC patients.
Patient ID	futime	fustat	Sex	Race	Age	Multifocal	Metastasis	Site	Histology	depth	risk
TCGA-DX-A7EO	152	living	Female	White	<=60	No	unknow	Other	Other	Deep	high
TCGA-DX-A8BR	150.23	living	Female	White	>60	No	unknow	Other	UPS	Deep	low
TCGA-DX-A48U	108.74	living	Male	White	<=60	Yes	No	Other	Leiomyosarcoma	Deep	low
TCGA-DX-AB2W	106.37	living	Female	White	>60	unknow	unknow	Other	UPS	Deep	low
TCGA-DX-AB32	101.91	living	Male	White	<=60	Yes	unknow	Other	Myxofibrosarcoma	Deep	low
TCGA-DX-A2J1	95.3	living	Male	Black	<=60	No	Yes	Other	Liposarcoma	Deep	low
TCGA-WK-A8XS	84.72	living	Female	White	<=60	unknow	No	Other	Leiomyosarcoma	Deep	high
TCGA-DX-A2J4	79.11	living	Male	White	<=60	No	Yes	Extremity	Liposarcoma	Deep	low
TCGA-DX-A6YS	78.22	living	Male	White	>60	No	No	Extremity	Myxofibrosarcoma	Deep	low
TCGA-DX-A23R	74.61	living	Female	Other	<=60	No	Yes	Extremity	Liposarcoma	Deep	high
TCGA-DX-A3UB	73.82	living	Male	White	<=60	No	No	Extremity	Leiomyosarcoma	Deep	high
TCGA-DX-A1KX	68.56	living	Female	White	>60	Yes	Yes	Other	Liposarcoma	Deep	high
TCGA-HB-A2OT	67.58	living	Female	White	>60	No	unknow	Extremity	UPS	Deep	high
TCGA-DX-AB2L	65.93	living	Male	White	<=60	No	unknow	Other	Myxofibrosarcoma	Deep	low
TCGA-DX-A7EM	62.16	living	Male	White	>60	No	No	Extremity	Leiomyosarcoma	Deep	low
TCGA-DX-A8BK	61.93	living	Female	Black	>60	unknow	unknow	Other	UPS	Deep	low
TCGA-K1-A3PO	53.29	living	Male	White	<=60	No	No	Extremity	Leiomyosarcoma	Deep	low
TCGA-DX-A48O	52.73	living	Female	Black	>60	No	No	Other	Leiomyosarcoma	Deep	low
TCGA-IF-A4AK	52.23	living	Female	White	>60	No	No	Other	Leiomyosarcoma	Deep	high
TCGA-HS-A5N9	52.07	living	Female	White	<=60	No	No	Other	Leiomyosarcoma	Deep	high
TCGA-DX-AB3B	50.85	living	Female	White	<=60	No	unknow	Other	Other	Deep	high
TCGA-X6-A8C5	50.82	living	Female	White	>60	No	No	Other	Leiomyosarcoma	Deep	low
TCGA-DX-AB2Z	50.36	living	Female	White	>60	No	unknow	Extremity	UPS	Deep	low
TCGA-FX-A2QS	49.11	living	Female	White	>60	unknow	Yes	Extremity	Liposarcoma	Deep	high
TCGA-DX-A8BM	47.83	living	Male	White	<=60	No	unknow	Extremity	UPS	Deep	high
TCGA-DX-A48P	45.99	living	Female	White	<=60	Yes	No	Other	Leiomyosarcoma	Deep	low
TCGA-DX-A48K	45.96	living	Male	White	>60	No	No	Other	Leiomyosarcoma	Deep	low
TCGA-DX-A8BL	45.11	living	Male	White	<=60	No	unknow	Extremity	UPS	Deep	low
TCGA-DX-A6YR	40.97	living	Male	White	>60	No	No	Extremity	Myxofibrosarcoma	Deep	low
TCGA-DX-A8BN	38.14	living	Female	White	>60	Yes	unknow	Other	UPS	Deep	high
TCGA-DX-A6B7	37.55	living	Male	White	<=60	No	No	Extremity	Leiomyosarcoma	Deep	low
TCGA-DX-A6B9	37.39	living	Female	White	<=60	No	No	Extremity	Leiomyosarcoma	Deep	low
TCGA-DX-A6BB	36.3	living	Male	White	>60	No	No	Extremity	Leiomyosarcoma	Deep	high
TCGA-X6-A7WA	35.87	living	Female	Other	>60	No	No	Extremity	Leiomyosarcoma	Deep	low
TCGA-DX-A48N	35.25	living	Male	White	<=60	No	Yes	Extremity	Liposarcoma	Deep	high
TCGA-DX-A3M2	34.66	living	Male	White	<=60	No	Yes	Extremity	Liposarcoma	Deep	low
TCGA-DX-A6YU	34.33	living	Female	White	<=60	No	unknow	Other	Myxofibrosarcoma	Deep	low
TCGA-DX-A3LY	33.41	living	Male	White	>60	No	Yes	Extremity	Liposarcoma	Deep	low
TCGA-SI-A71Q	32.72	living	Female	White	<=60	No	No	Extremity	Other	Deep	high
TCGA-DX-A3U5	31.83	living	Male	White	<=60	No	Yes	Other	Liposarcoma	Deep	high
TCGA-FX-A3NJ	31.11	living	Male	White	<=60	Yes	No	Other	Leiomyosarcoma	Deep	low
TCGA-X6-A8C7	29.43	living	Female	White	<=60	No	unknow	Extremity	Other	Deep	low
TCGA-DX-A6BE	28.94	living	Male	White	>60	No	Yes	Extremity	Liposarcoma	Deep	low
TCGA-SI-A71P	25.33	living	Male	Other	<=60	No	No	Extremity	Other	Deep	high
TCGA-DX-A7EU	23.69	living	Female	White	>60	Yes	unknow	Other	Myxofibrosarcoma	Deep	high
TCGA-IW-A3M6	22.6	living	Female	White	<=60	No	No	Other	Leiomyosarcoma	Deep	high
TCGA-MJ-A850	22.37	living	Male	Other	<=60	Yes	unknow	Other	Other	Deep	high
TCGA-MB-A8JK	21.71	living	Male	Other	<=60	unknow	unknow	Other	UPS	Deep	low
TCGA-QC-A6FX	20.93	living	Male	Other	>60	unknow	unknow	Other	UPS	Deep	high
TCGA-FX-A3TO	20.3	living	Male	White	>60	unknow	unknow	Extremity	UPS	Deep	high
TCGA-DX-A7ES	20.04	living	Female	White	<=60	Yes	Yes	Other	Liposarcoma	Deep	low
TCGA-IE-A6BZ	19.88	living	Female	White	>60	unknow	unknow	Extremity	UPS	Deep	high
TCGA-X6-A8C3	19.15	living	Female	White	<=60	unknow	unknow	Other	Myxofibrosarcoma	Deep	low
TCGA-FX-A3NK	16.59	living	Male	White	<=60	No	Yes	Other	Liposarcoma	Deep	high
TCGA-JV-A5VE	16.39	living	Female	White	<=60	No	No	Extremity	Leiomyosarcoma	Deep	high
TCGA-Z4-AAPG	15.97	living	Female	White	>60	No	unknow	Other	UPS	Deep	low
TCGA-DX-AB2H	15.83	living	Female	White	>60	No	Yes	Extremity	Liposarcoma	Deep	high
TCGA-DX-AB2G	15.7	living	Male	White	<=60	unknow	Yes	Other	Liposarcoma	Deep	high
TCGA-FX-A76Y	15.47	living	Female	White	<=60	No	No	Extremity	Leiomyosarcoma	Deep	low
TCGA-DX-A7ET	15.21	living	Male	White	>60	Yes	unknow	Other	UPS	Deep	high
TCGA-MJ-A68H	14.98	living	Female	White	<=60	No	No	Other	Leiomyosarcoma	Deep	low
TCGA-UE-A6QU	13.4	living	Female	White	>60	No	unknow	Other	Liposarcoma	Deep	high
TCGA-Z4-A9VC	13.37	living	Male	White	<=60	No	No	Other	Liposarcoma	Deep	high
TCGA-UE-A6QT	13.21	living	Female	White	<=60	No	unknow	Extremity	Liposarcoma	Deep	low
TCGA-VT-AB3D	12.45	living	Male	White	>60	unknow	unknow	Other	UPS	Deep	low
TCGA-DX-AB2F	11.99	living	Female	White	>60	No	Yes	Other	Liposarcoma	Deep	high
TCGA-HS-A5NA	9.79	living	Female	White	>60	Yes	No	Other	Leiomyosarcoma	Deep	high
TCGA-DX-AB2S	9.2	living	Female	White	<=60	No	unknow	Other	Myxofibrosarcoma	Deep	low
TCGA-DX-A2IZ	8.57	living	Male	White	<=60	No	Yes	Other	Liposarcoma	Deep	high
TCGA-K1-A6RV	5.19	living	Male	White	>60	No	No	Other	Leiomyosarcoma	Deep	high
TCGA-Z4-A8JB	4.37	living	Female	White	<=60	No	No	Other	Other	Deep	low
TCGA-DX-AB2V	106.47	living	Male	White	>60	Yes	unknow	Other	Myxofibrosarcoma	Superficial	low
TCGA-DX-A6YZ	86.24	living	Male	White	<=60	No	unknow	Other	Myxofibrosarcoma	Superficial	low
TCGA-DX-AB2O	86.04	living	Female	Other	>60	No	unknow	Other	UPS	Superficial	low
TCGA-DX-A6YT	67.15	living	Female	White	<=60	Yes	unknow	Other	Myxofibrosarcoma	Superficial	high
TCGA-X2-A95T	63.3	living	Female	Other	<=60	No	No	Other	Leiomyosarcoma	Superficial	high
TCGA-DX-A240	60.25	living	Male	White	<=60	No	Yes	Extremity	Liposarcoma	Superficial	high
TCGA-DX-A8BQ	51.87	living	Male	White	>60	No	unknow	Other	UPS	Superficial	low
TCGA-QQ-A5VD	37.09	living	Male	White	<=60	unknow	No	Other	Leiomyosarcoma	Superficial	low
TCGA-QQ-A5VC	35.87	living	Female	White	>60	unknow	No	Other	Leiomyosarcoma	Superficial	high
TCGA-HS-A5N7	33.28	living	Female	White	>60	No	No	Extremity	Leiomyosarcoma	Superficial	low
TCGA-MB-A8JL	19.71	living	Female	Black	<=60	No	No	Other	Leiomyosarcoma	Superficial	high
TCGA-QC-AA9N	17.64	living	Female	White	<=60	No	unknow	Other	UPS	Superficial	high
TCGA-SG-A849	17.51	living	Male	White	>60	No	unknow	Other	UPS	Superficial	low
TCGA-Z4-AAPF	15.93	living	Female	White	<=60	No	unknow	Other	Other	Superficial	high
TCGA-3B-A9HY	10.32	living	Male	White	<=60	Yes	No	Other	Leiomyosarcoma	Superficial	low
TCGA-QQ-A5V2	1.84	living	Male	White	<=60	No	unknow	Other	UPS	Superficial	high
TCGA-IS-A3K8	159.17	living	Female	White	<=60	No	No	Other	Leiomyosarcoma	Unknown	low
TCGA-PC-A5DK	122.86	living	Male	White	>60	No	No	Other	Leiomyosarcoma	Unknown	low
TCGA-QQ-A8VF	111.89	living	Male	White	>60	unknow	No	Extremity	Leiomyosarcoma	Unknown	high
TCGA-3B-A9HQ	68.5	living	Female	White	>60	No	No	Extremity	Leiomyosarcoma	Unknown	low
TCGA-3B-A9HX	42.81	living	Female	White	>60	Yes	No	Other	Leiomyosarcoma	Unknown	high
TCGA-3B-A9HJ	36.27	living	Male	White	>60	No	Yes	Extremity	Liposarcoma	Unknown	low
TCGA-IE-A4EH	26.91	living	Female	White	<=60	No	No	Extremity	Leiomyosarcoma	Unknown	high
TCGA-PT-A8TR	26.71	living	Female	White	<=60	unknow	No	Other	Leiomyosarcoma	Unknown	high
TCGA-MB-A5Y8	25.39	living	Female	White	<=60	No	unknow	Other	UPS	Unknown	low
TCGA-FX-A3RE	21.68	living	Female	White	>60	Yes	No	Other	Leiomyosarcoma	Unknown	high
TCGA-IE-A4EI	19.51	living	Female	White	>60	No	No	Extremity	Leiomyosarcoma	Unknown	high
TCGA-KD-A5QT	16.39	living	Female	White	>60	No	No	Extremity	Leiomyosarcoma	Unknown	low
TCGA-KF-A41W	11.7	living	Female	White	>60	No	No	Extremity	Leiomyosarcoma	Unknown	high
TCGA-MO-A47P	11.56	living	Female	White	<=60	Yes	Yes	Other	Liposarcoma	Unknown	high
TCGA-MB-A5Y9	8.28	living	Male	Black	>60	No	unknow	Extremity	UPS	Unknown	low
TCGA-IE-A4EJ	3.22	living	Female	White	>60	unknow	unknow	Other	UPS	Unknown	high
TCGA-IE-A4EK	1.38	living	Male	White	<=60	No	No	Other	Leiomyosarcoma	Unknown	high
TCGA-RN-A68Q	0.72	living	Female	White	>60	No	No	Extremity	Other	Unknown	high
TCGA-MB-A5YA	0.49	living	Male	White	>60	unknow	No	Other	Leiomyosarcoma	Unknown	low
TCGA-DX-A3LW	117.94	deceased	Male	White	<=60	No	Yes	Extremity	Liposarcoma	Deep	low
TCGA-DX-A6Z2	87.35	deceased	Female	White	>60	No	No	Extremity	Leiomyosarcoma	Deep	low
TCGA-DX-A3LU	81.47	deceased	Male	Black	<=60	No	Yes	Extremity	Liposarcoma	Deep	high
TCGA-IE-A3OV	79.99	deceased	Male	White	<=60	No	No	Other	Leiomyosarcoma	Deep	low
TCGA-DX-A7EL	73.88	deceased	Female	Black	<=60	No	No	Extremity	Leiomyosarcoma	Deep	low
TCGA-IW-A3M4	72.5	deceased	Female	Other	<=60	No	No	Other	Leiomyosarcoma	Deep	low
TCGA-DX-A3UF	63.37	deceased	Female	White	>60	No	No	Other	Leiomyosarcoma	Deep	high
TCGA-DX-AB3C	61.01	deceased	Male	White	<=60	No	unknow	Other	Other	Deep	high
TCGA-QQ-A8VG	60.84	deceased	Male	White	<=60	No	No	Other	Other	Deep	low
TCGA-WK-A8XY	50.23	deceased	Female	White	<=60	Yes	No	Other	Leiomyosarcoma	Deep	high
TCGA-DX-A6BA	49.01	deceased	Female	White	<=60	No	No	Extremity	Leiomyosarcoma	Deep	low
TCGA-DX-A1L2	48.62	deceased	Male	White	>60	No	Yes	Extremity	Liposarcoma	Deep	high
TCGA-QQ-A5VB	48.49	deceased	Female	White	<=60	unknow	No	Extremity	Leiomyosarcoma	Deep	high
TCGA-DX-A3LT	42.81	deceased	Male	White	>60	No	Yes	Extremity	Liposarcoma	Deep	low
TCGA-DX-A1KZ	42.51	deceased	Male	White	>60	No	Yes	Other	Liposarcoma	Deep	low
TCGA-DX-A3UC	42.28	deceased	Female	White	<=60	No	No	Other	Leiomyosarcoma	Deep	low
TCGA-DX-A3M1	39.82	deceased	Male	White	>60	No	Yes	Other	Liposarcoma	Deep	low
TCGA-WK-A8XX	36.79	deceased	Male	White	>60	unknow	No	Extremity	Leiomyosarcoma	Deep	low
TCGA-WK-A8XZ	36.2	deceased	Female	Black	<=60	No	No	Other	Leiomyosarcoma	Deep	low
TCGA-DX-A8BU	34	deceased	Male	White	<=60	Yes	unknow	Other	UPS	Deep	high
TCGA-K1-A3PN	33.94	deceased	Female	White	>60	No	No	Other	Leiomyosarcoma	Deep	low
TCGA-X6-A7WC	33.8	deceased	Male	White	>60	Yes	No	Other	Leiomyosarcoma	Deep	high
TCGA-WK-A8XT	32.42	deceased	Female	White	<=60	unknow	unknow	Other	Other	Deep	high
TCGA-X6-A8C6	32.03	deceased	Male	White	<=60	Yes	unknow	Other	Myxofibrosarcoma	Deep	low
TCGA-DX-A6BF	31.11	deceased	Female	White	>60	Yes	Yes	Other	Liposarcoma	Deep	low
TCGA-HB-A43Z	29.37	deceased	Female	White	<=60	No	No	Other	Leiomyosarcoma	Deep	low
TCGA-DX-A3UD	28.78	deceased	Male	White	<=60	Yes	No	Other	Leiomyosarcoma	Deep	low
TCGA-DX-A23U	28.68	deceased	Male	White	>60	No	Yes	Other	Liposarcoma	Deep	high
TCGA-DX-A7EI	27.2	deceased	Female	Black	>60	Yes	Yes	Other	Liposarcoma	Deep	high
TCGA-DX-AB3A	25.79	deceased	Male	White	>60	No	Yes	Extremity	Liposarcoma	Deep	high
TCGA-DX-AB2T	25.76	deceased	Female	White	<=60	Yes	unknow	Other	Myxofibrosarcoma	Deep	low
TCGA-DX-A23Z	24.67	deceased	Male	White	>60	No	Yes	Extremity	Liposarcoma	Deep	low
TCGA-DX-A7EQ	24.38	deceased	Male	White	>60	Yes	unknow	Other	Other	Deep	high
TCGA-IF-A4AJ	24.38	deceased	Male	White	>60	Yes	No	Other	Leiomyosarcoma	Deep	high
TCGA-SI-A71O	22.44	deceased	Male	White	<=60	No	No	Extremity	Other	Deep	low
TCGA-HB-A3L4	22.44	deceased	Female	White	<=60	No	No	Extremity	Leiomyosarcoma	Deep	high
TCGA-DX-A8BT	21.94	deceased	Female	White	>60	No	unknow	Other	UPS	Deep	low
TCGA-X6-A8C2	19.09	deceased	Male	White	<=60	No	unknow	Other	UPS	Deep	high
TCGA-LI-A67I	18.86	deceased	Female	White	>60	No	unknow	Other	Myxofibrosarcoma	Deep	high
TCGA-DX-A8BV	18.82	deceased	Male	White	<=60	No	unknow	Other	Myxofibrosarcoma	Deep	low
TCGA-DX-A1L1	18.82	deceased	Male	Other	<=60	Yes	Yes	Other	Liposarcoma	Deep	low
TCGA-X6-A7WD	18.33	deceased	Female	White	>60	No	No	Other	Leiomyosarcoma	Deep	low
TCGA-DX-A6BG	17.02	deceased	Male	White	<=60	Yes	Yes	Other	Liposarcoma	Deep	high
TCGA-DX-A6YV	16.95	deceased	Male	White	>60	No	unknow	Other	Myxofibrosarcoma	Deep	high
TCGA-DX-A1L3	16.92	deceased	Female	White	<=60	No	Yes	Other	Liposarcoma	Deep	low
TCGA-DX-A7EF	16.79	deceased	Female	White	>60	No	unknow	Other	UPS	Deep	high
TCGA-DX-AB30	16.56	deceased	Female	White	<=60	Yes	unknow	Other	Myxofibrosarcoma	Deep	high
TCGA-X6-A8C4	16.56	deceased	Female	White	>60	No	unknow	Extremity	UPS	Deep	high
TCGA-DX-AB2Q	16.1	deceased	Female	White	>60	No	unknow	Other	UPS	Deep	high
TCGA-WK-A8Y0	15.8	deceased	Female	White	<=60	No	unknow	Other	UPS	Deep	low
TCGA-IF-A3RQ	14.49	deceased	Female	White	>60	No	Yes	Other	Liposarcoma	Deep	high
TCGA-LI-A9QH	13.99	deceased	Female	White	>60	No	unknow	Extremity	UPS	Deep	low
TCGA-DX-A3U6	13.34	deceased	Female	White	>60	No	Yes	Other	Liposarcoma	Deep	low
TCGA-DX-A23V	12.42	deceased	Female	White	<=60	No	Yes	Extremity	Liposarcoma	Deep	low
TCGA-X6-A7WB	11.76	deceased	Female	White	<=60	No	No	Extremity	Leiomyosarcoma	Deep	high
TCGA-VT-A80J	11.66	deceased	Female	White	<=60	unknow	unknow	Other	UPS	Deep	low
TCGA-DX-A7EN	11.56	deceased	Female	White	<=60	No	No	Other	Leiomyosarcoma	Deep	high
TCGA-DX-A1L4	11.17	deceased	Male	White	<=60	No	Yes	Extremity	Liposarcoma	Deep	low
TCGA-DX-A3U9	11.04	deceased	Male	White	>60	No	No	Other	Leiomyosarcoma	Deep	high
TCGA-DX-A8BO	10.94	deceased	Female	White	>60	No	unknow	Other	UPS	Deep	low
TCGA-X9-A971	10.91	deceased	Female	White	<=60	No	No	Other	Leiomyosarcoma	Deep	low
TCGA-DX-A8BG	10.84	deceased	Female	White	>60	No	unknow	Other	Myxofibrosarcoma	Deep	low
TCGA-DX-A48L	10.38	deceased	Female	White	<=60	Yes	No	Other	Leiomyosarcoma	Deep	high
TCGA-DX-A48R	10.35	deceased	Male	White	<=60	No	No	Other	Leiomyosarcoma	Deep	high
TCGA-RN-AAAQ	10.09	deceased	Male	White	<=60	No	No	Extremity	Other	Deep	high
TCGA-DX-AB35	9.33	deceased	Male	White	>60	No	Yes	Extremity	Liposarcoma	Deep	high
TCGA-SI-AA8C	8.97	deceased	Female	Black	<=60	No	No	Other	Other	Deep	high
TCGA-DX-A8BH	8.94	deceased	Male	White	>60	No	unknow	Other	UPS	Deep	low
TCGA-MJ-A68J	8.8	deceased	Female	White	<=60	No	unknow	Other	Myxofibrosarcoma	Deep	low
TCGA-DX-A6BH	7.62	deceased	Male	White	<=60	No	Yes	Other	Liposarcoma	Deep	low
TCGA-DX-A3UE	7.36	deceased	Female	White	>60	No	No	Other	Leiomyosarcoma	Deep	high
TCGA-DX-AB2X	7.16	deceased	Female	White	>60	unknow	unknow	Other	UPS	Deep	high
TCGA-DX-A8BP	7.1	deceased	Male	White	>60	No	unknow	Other	UPS	Deep	low
TCGA-DX-A2J0	7	deceased	Male	White	>60	No	Yes	Other	Liposarcoma	Deep	low
TCGA-DX-A1KY	6.73	deceased	Male	White	>60	No	Yes	Other	Liposarcoma	Deep	high
TCGA-DX-A23Y	5.65	deceased	Male	White	>60	No	Yes	Extremity	Liposarcoma	Deep	high
TCGA-FX-A48G	5.52	deceased	Female	White	<=60	No	No	Other	Leiomyosarcoma	Deep	low
TCGA-DX-AB2P	5.29	deceased	Male	White	>60	No	unknow	Extremity	UPS	Deep	low
TCGA-X6-A7W8	4.8	deceased	Male	White	>60	No	unknow	Other	Myxofibrosarcoma	Deep	low
TCGA-K1-A6RU	4.66	deceased	Female	White	>60	No	unknow	Other	Myxofibrosarcoma	Deep	low
TCGA-DX-AB2E	4.34	deceased	Male	White	<=60	No	unknow	Other	Myxofibrosarcoma	Deep	low
TCGA-DX-A3U8	4.2	deceased	Male	White	<=60	No	No	Extremity	Leiomyosarcoma	Deep	high
TCGA-X9-A973	3.91	deceased	Male	White	<=60	No	unknow	Extremity	UPS	Deep	high
TCGA-DX-A3LS	3.75	deceased	Female	White	>60	No	Yes	Extremity	Liposarcoma	Deep	low
TCGA-WK-A8XO	3.45	deceased	Female	White	>60	No	Yes	Other	Liposarcoma	Deep	low
TCGA-SG-A6Z4	3.45	deceased	Male	White	<=60	No	unknow	Other	UPS	Deep	low
TCGA-DX-A23T	3.42	deceased	Female	White	<=60	No	Yes	Extremity	Liposarcoma	Deep	low
TCGA-DX-A1L0	3.38	deceased	Male	Black	<=60	Yes	Yes	Other	Liposarcoma	Deep	high
TCGA-DX-A48J	3.22	deceased	Male	White	<=60	No	No	Other	Leiomyosarcoma	Deep	low
TCGA-DX-A1KU	3.09	deceased	Male	White	>60	Yes	Yes	Other	Liposarcoma	Deep	high
TCGA-DX-A8BZ	2.96	deceased	Female	White	>60	No	No	Other	Leiomyosarcoma	Deep	low
TCGA-DX-A6B8	1.38	deceased	Male	White	>60	No	No	Extremity	Leiomyosarcoma	Deep	high
TCGA-WK-A8XQ	0.89	deceased	Male	White	<=60	Yes	No	Extremity	Liposarcoma	Deep	high
TCGA-VT-A80G	0.85	deceased	Male	White	>60	No	unknow	Other	UPS	Deep	low
TCGA-DX-A3U7	42.18	deceased	Male	White	>60	No	No	Extremity	Leiomyosarcoma	Superficial	high
TCGA-QC-A7B5	8.51	deceased	Male	Black	>60	Yes	unknow	Other	UPS	Superficial	low
TCGA-DX-A6YX	7.29	deceased	Female	White	>60	No	unknow	Other	Myxofibrosarcoma	Superficial	high
TCGA-K1-A6RT	4.24	deceased	Male	Black	<=60	No	No	Other	Leiomyosarcoma	Superficial	low
TCGA-N1-A6IA	3.81	deceased	Female	White	<=60	No	No	Other	Leiomyosarcoma	Superficial	high
TCGA-QQ-A8VB	88.11	deceased	Female	White	>60	No	No	Extremity	Other	Unknown	low
TCGA-K1-A42X	67.81	deceased	Female	Other	>60	No	No	Other	Leiomyosarcoma	Unknown	low
TCGA-QQ-A8VD	67.51	deceased	Male	White	<=60	No	No	Other	Other	Unknown	low
TCGA-3B-A9HR	64.85	deceased	Female	White	<=60	No	No	Other	Leiomyosarcoma	Unknown	low
TCGA-3B-A9HP	39.03	deceased	Female	White	<=60	Yes	No	Other	Leiomyosarcoma	Unknown	low
TCGA-KD-A5QU	34.82	deceased	Female	White	<=60	No	No	Extremity	Leiomyosarcoma	Unknown	low
TCGA-3B-A9HS	30.95	deceased	Male	White	<=60	No	No	Other	Leiomyosarcoma	Unknown	high
TCGA-K1-A42W	27.14	deceased	Female	White	>60	No	No	Other	Leiomyosarcoma	Unknown	low
TCGA-3B-A9HI	25.99	deceased	Male	White	>60	No	unknow	Other	Other	Unknown	low
TCGA-3B-A9HU	24.51	deceased	Female	White	<=60	No	No	Other	Leiomyosarcoma	Unknown	low
TCGA-3B-A9HT	22.01	deceased	Male	Black	<=60	No	No	Other	Leiomyosarcoma	Unknown	high
TCGA-3B-A9HO	19.55	deceased	Male	White	>60	No	Yes	Other	Liposarcoma	Unknown	low
TCGA-3B-A9HZ	17.94	deceased	Male	White	>60	No	No	Other	Leiomyosarcoma	Unknown	low
TCGA-3B-A9I0	16.52	deceased	Male	White	<=60	No	No	Other	Leiomyosarcoma	Unknown	low
TCGA-QQ-A5V9	13.3	deceased	Male	White	>60	No	unknow	Extremity	UPS	Unknown	low
TCGA-KD-A5QS	11.79	deceased	Female	White	<=60	No	No	Other	Leiomyosarcoma	Unknown	low
TCGA-3B-A9I1	10.45	deceased	Female	Other	<=60	No	No	Extremity	Leiomyosarcoma	Unknown	high
TCGA-QQ-A8VH	10.32	deceased	Female	White	<=60	No	No	Other	Other	Unknown	high
TCGA-3B-A9HV	9.4	deceased	Female	White	<=60	No	No	Other	Leiomyosarcoma	Unknown	high
TCGA-MO-A47R	8.51	deceased	Female	White	>60	No	No	Other	Leiomyosarcoma	Unknown	high
TCGA-3B-A9HL	7.52	deceased	Male	White	>60	No	Yes	Other	Liposarcoma	Unknown	high
TCGA-WP-A9GB	7.03	deceased	Female	White	<=60	No	No	Extremity	Leiomyosarcoma	Unknown	high
TCGA-IS-A3K7	3.91	deceased	Female	Black	>60	No	No	Extremity	Leiomyosarcoma	Unknown	high
TCGA-3B-A9I3	2.86	deceased	Male	White	>60	No	No	Other	Leiomyosarcoma	Unknown	low
TCGA-IS-A3KA	2.5	deceased	Female	Other	>60	No	No	Other	Leiomyosarcoma	Unknown	high
TCGA-IW-A3M5	0.3	deceased	Female	Other	>60	No	No	Other	Leiomyosarcoma	Unknown	high
