# Supplementary material for: Comprehensive Profiling Reveals Prognostic and Immunogenic Characteristics of Necroptosis in Soft Tissue Sarcomas
Source: Front Immunol. 2022 May 18;13:877815. doi: 10.3389/fimmu.2022.877815 (PMC9159500; doi:10.3389/fimmu.2022.877815)
Supplement: Supplementary file 13 [file Table_5.xlsx]

## Sheet: Sheet1
Table S5 Differential gene expression
gene	Mean1	Mean2	logFC	pValue	fdr
LAIR1	2.27533	10.3711	2.18841	1.83434e-28	3.9831e-26
IGHV1-2	1.69228	24.1683	3.83608	1.57778e-07	9.13603e-07
SLAMF6	0.457073	3.46088	2.92064	1.32925e-24	1.07399e-22
SAA1	1.81171	22.7677	3.65157	0.00043865	0.00107379
ADAMTS19	1.63986	0.323945	-2.33975	9.53178e-06	3.57429e-05
PYHIN1	0.16982	1.39033	3.03334	8.46788e-22	4.18784e-20
PSTPIP1	1.04189	4.84169	2.2163	5.16984e-26	5.98711e-24
CD38	0.364347	2.08105	2.51393	9.66015e-19	3.25842e-17
SCX	33.8778	4.75258	-2.83356	4.58313e-06	1.8456e-05
CYP4B1	0.397595	2.98544	2.90857	0.00177762	0.0037774
TIGIT	0.230768	2.09203	3.18039	2.87669e-20	1.18276e-18
OGDHL	1.1487	0.243419	-2.23849	9.57714e-09	7.47717e-08
GZMH	0.950506	7.12404	2.90593	6.14734e-23	3.6199e-21
ADAP2	2.86131	11.6917	2.03073	8.41449e-30	3.22111e-27
S100A8	2.95782	12.9424	2.12949	2.02047e-12	3.18711e-11
HCK	3.8157	18.3269	2.26394	7.2263e-30	2.86925e-27
IGHV1-58	0.362711	4.76686	3.71615	4.26214e-08	2.84081e-07
IGKV3D-15	0.115405	1.9909	4.10865	1.81697e-06	8.05518e-06
IGLV1-41	0.104571	1.02446	3.29231	0.00384859	0.00748396
IGHV6-1	0.358701	2.19873	2.61581	4.22093e-07	2.18956e-06
HOXC13-AS	0.987983	0.238722	-2.04916	1.24398e-06	5.76637e-06
HAMP	0.160773	1.98294	3.62454	2.14586e-09	1.94274e-08
FBN3	0.876423	0.140232	-2.64381	3.63994e-09	3.13215e-08
CLEC4GP1	0.290148	2.06936	2.83432	2.43618e-13	4.32936e-12
STAC3	2.6835	11.6918	2.12331	6.32823e-20	2.47728e-18
HLA-DQB1	11.4388	53.8393	2.23473	7.16744e-19	2.44732e-17
SLAMF8	2.74681	13.8863	2.33784	1.03858e-21	5.02899e-20
TPSAB1	5.03255	38.5583	2.93768	1.51345e-05	5.36743e-05
IGLC7	0.484127	5.4224	3.48548	9.20696e-07	4.40293e-06
IGLV1-44	2.03416	98.2615	5.59412	1.80772e-09	1.65711e-08
ANKRD22	0.628159	3.79289	2.5941	3.39127e-18	1.07354e-16
IGLV2-18	0.329498	5.68187	4.10802	6.45876e-11	7.95722e-10
LYZ	18.6446	96.2431	2.36792	4.04478e-18	1.27172e-16
IGLV3-27	0.716524	6.9434	3.27656	0.000418342	0.00103153
CD180	0.478553	2.29287	2.2604	4.90225e-26	5.77343e-24
PWWP3B	1.67041	0.358838	-2.2188	4.5547e-07	2.34225e-06
NPY	8.06068	1.34192	-2.58661	0.00108548	0.00243188
VAV1	1.29582	7.68516	2.56821	1.48857e-31	2.58582e-28
S100B	0.881076	41.3994	5.5542	4.96386e-11	6.21467e-10
IL18	1.32153	8.05511	2.6077	3.34786e-29	8.45914e-27
IGSF6	1.83775	7.54562	2.0377	1.09784e-29	3.72115e-27
CD19	0.0852949	1.1527	3.75642	2.20573e-16	5.76186e-15
TMEM150B	0.693293	3.34569	2.27077	7.92424e-25	6.63393e-23
CHRM2	1.36036	0.206993	-2.71633	4.92499e-10	5.12679e-09
IGLV5-45	0.21751	4.04044	4.21536	1.73009e-06	7.72098e-06
GJA3	0.928218	0.161881	-2.51953	7.40269e-06	2.85131e-05
MYO1F	1.60752	6.95467	2.11315	4.70664e-31	3.84754e-28
CLEC12A	0.237803	1.11237	2.2258	3.83166e-20	1.53013e-18
FERMT3	6.11451	29.0301	2.24724	1.23019e-29	4.07047e-27
IGHV3-20	0.11179	1.2743	3.51085	1.06998e-07	6.44258e-07
DHH	0.220255	1.95565	3.1504	3.66284e-07	1.9232e-06
CHRNA3	1.2592	0.159153	-2.98402	6.5807e-08	4.19505e-07
SLAMF7	0.580504	5.60731	3.27193	1.86037e-20	7.90629e-19
IGLV8-61	0.819691	10.8817	3.73068	1.39334e-07	8.1874e-07
GLI1	12.0404	1.2466	-3.27181	4.26571e-06	1.73234e-05
BIN2	0.947948	4.43522	2.22613	4.06052e-32	1.12858e-28
GAS2	4.31803	0.242219	-4.15599	5.29766e-05	0.000163215
CCR2	0.336068	1.67694	2.319	2.99762e-19	1.0627e-17
SASH3	2.47529	13.9041	2.48985	2.15884e-31	3.00014e-28
C1QB	96.2541	617.261	2.68096	8.47995e-26	9.06506e-24
LILRB5	1.24299	5.54185	2.15656	8.10766e-17	2.17934e-15
IGHV4-61	0.304628	3.2126	3.39862	2.52731e-05	8.45294e-05
KRT34	0.38913	5.10739	3.71426	0.00142192	0.00309821
COL25A1	1.90263	0.319336	-2.57485	0.00497345	0.00941941
HNRNPA1P15	1.02886	0.239034	-2.10577	0.00242463	0.0049889
NKG7	4.43316	37.0555	3.06328	4.81613e-26	5.7205e-24
TLR8	0.392307	1.94423	2.30915	9.93744e-26	1.03835e-23
TRBV4-1	0.138477	1.34294	3.27767	1.13384e-14	2.40565e-13
CCR7	0.522812	3.05873	2.54857	2.10179e-15	4.88437e-14
LRRC25	2.84871	12.1259	2.08971	1.20153e-27	2.03631e-25
IGHD	1.0625	7.13536	2.74753	5.41715e-07	2.73256e-06
IGHV4-34	2.17846	27.58	3.66224	5.85633e-08	3.77309e-07
CHODL	4.28203	0.242655	-4.14132	4.19617e-06	1.70787e-05
IGLC3	11.9268	229.116	4.2638	1.21202e-10	1.41068e-09
FPR1	2.34085	10.0706	2.10505	6.07954e-19	2.09127e-17
FGD2	0.4617	1.9231	2.05841	1.08952e-28	2.48215e-26
RNASE1	120.821	623.282	2.36701	8.70304e-19	2.94991e-17
LGALS2	1.14999	7.01131	2.60807	3.88862e-17	1.08733e-15
CCL8	2.12139	10.8612	2.35611	2.74754e-22	1.45735e-20
MYO1G	0.550094	2.4266	2.14119	6.07793e-24	4.28757e-22
FCRL6	0.198482	0.9444	2.25039	1.29223e-17	3.80519e-16
RBM47	0.596918	2.4381	2.03015	7.09078e-29	1.67018e-26
LMOD3	0.227857	1.12938	2.30934	0.000818753	0.00188559
PROM1	3.47812	0.50002	-2.79825	9.76522e-11	1.15736e-09
SPI1	8.64175	41.3457	2.25834	5.85986e-30	2.54483e-27
IGLV9-49	0.343974	13.5084	5.29541	0.00146356	0.003177
LTA	0.153998	0.990174	2.68477	4.92772e-19	1.71631e-17
IGHA1	36.2733	593.73	4.03283	1.0693e-12	1.7421e-11
MS4A6A	5.81032	28.0558	2.27161	3.28545e-29	8.45914e-27
CYP24A1	1.08341	0.119443	-3.18119	4.22044e-05	0.000133268
MYOC	27.6761	5.15664	-2.42414	9.62991e-05	0.0002784
CD72	1.34274	5.74185	2.09633	2.87669e-20	1.18276e-18
IGLV1-36	0.807033	5.67363	2.81357	3.54391e-05	0.000114229
CLEC4G	1.31299	8.87526	2.75693	5.44931e-12	7.99391e-11
CD79A	0.594357	9.51908	4.00142	7.56008e-12	1.08312e-10
IGHV3-13	0.422227	2.46309	2.54438	7.44487e-07	3.63379e-06
PTCH1	4.99334	0.996085	-2.32566	0.000178626	0.000481171
PEG3	3.73922	0.600199	-2.63923	1.57184e-05	5.55117e-05
MPZ	0.937933	20.6316	4.45922	3.78371e-05	0.000120879
HLA-DMB	4.40189	20.7387	2.23613	2.51411e-28	5.06357e-26
DLX2	1.05669	0.17614	-2.58476	0.00163637	0.00350936
KCNJ4	1.74756	0.118497	-3.88241	2.52693e-09	2.25096e-08
IGLV6-57	1.24263	26.0191	4.38811	3.49892e-09	3.02296e-08
MOG	1.01964	0.241704	-2.07675	6.7949e-05	0.00020417
TRBV19	0.171586	1.39866	3.02704	6.68467e-18	2.0239e-16
CHD5	0.925817	0.221352	-2.06439	2.93821e-08	2.0398e-07
CD300C	1.03979	4.59936	2.14514	2.99737e-25	2.7956e-23
CD37	2.24854	10.9296	2.28118	6.93346e-28	1.28472e-25
LAPTM5	34.7493	163.498	2.23422	7.49466e-26	8.33226e-24
EBI3	2.06487	9.12278	2.14342	1.50309e-21	7.0569e-20
CCL18	3.37451	50.0388	3.8903	3.19988e-11	4.13278e-10
MTTP	1.52426	0.264059	-2.52917	2.95958e-05	9.72095e-05
IGLV3-10	1.26865	23.7602	4.22718	4.7007e-08	3.10041e-07
CFP	0.396766	1.89592	2.25654	4.37586e-21	1.98083e-19
TRBV5-1	0.144141	1.36627	3.24469	2.19111e-17	6.27832e-16
CEACAM4	0.21632	0.958716	2.14794	1.47413e-22	8.32764e-21
IGKV3-20	10.9132	192.112	4.13781	1.92772e-09	1.76015e-08
CEACAM21	0.486878	2.16946	2.15571	8.83277e-27	1.21534e-24
GHRL	0.179674	1.4597	3.02222	1.33007e-15	3.15965e-14
TAF5LP1	0.279376	1.97879	2.82434	2.53379e-23	1.57902e-21
FCER2	0.0872652	1.74361	4.32053	7.93531e-15	1.69918e-13
CD6	0.473908	2.34751	2.30845	2.12498e-16	5.56136e-15
PTPRC	1.85525	8.55285	2.20479	1.48728e-23	9.74939e-22
INHA	1.09863	0.2377	-2.2085	0.000388501	0.000965957
CD4	9.12186	41.5927	2.18893	9.61198e-30	3.42507e-27
NCF1	0.348258	2.36951	2.76636	3.75164e-32	1.12858e-28
CD177	0.774691	8.39757	3.43828	9.28606e-06	3.49062e-05
KLK4	3.50985	0.405684	-3.11298	0.00113287	0.00252785
ARL11	0.371844	1.58284	2.08974	1.26466e-28	2.83467e-26
CHRDL2	58.9665	14.1859	-2.05544	0.00357298	0.00701125
FCGR1CP	0.348289	1.75142	2.33016	1.21458e-23	8.1937e-22
DCX	8.50848	0.468434	-4.18299	9.31125e-12	1.3177e-10
CD52	3.74231	32.1602	3.10328	1.97293e-24	1.55783e-22
GSG1L	0.845065	0.190249	-2.15118	0.000981271	0.00222133
ITGB2-AS1	0.256427	1.73398	2.75747	2.15144e-23	1.37782e-21
IGHV4-59	2.65905	29.236	3.45877	5.64694e-08	3.65172e-07
TESPA1	0.294774	1.1847	2.00684	1.38007e-18	4.55553e-17
MAP4K1	0.881943	4.3245	2.29377	2.45975e-23	1.53978e-21
IL12RB1	0.445682	2.30864	2.37295	2.01228e-29	6.07926e-27
TRBC2	2.70867	23.8047	3.13559	3.08004e-22	1.6275e-20
IDO1	3.46565	21.9726	2.66451	9.04376e-14	1.69612e-12
CD96	0.311818	1.71873	2.46257	4.17256e-20	1.66149e-18
RAC2	6.74781	31.3991	2.21823	5.41418e-25	4.76208e-23
TBXAS1	1.70473	6.83864	2.00417	2.72761e-26	3.41492e-24
MIR223HG	0.247298	1.07384	2.11846	2.99938e-24	2.29024e-22
PRF1	1.73485	9.56229	2.46254	3.13069e-24	2.36452e-22
CXCR2P1	0.322114	4.38608	3.76729	3.03429e-13	5.30409e-12
LINC01506	0.0808526	1.06778	3.72318	2.03906e-19	7.36023e-18
GBP5	1.0117	7.4486	2.88019	4.6135e-18	1.44076e-16
TRBV11-2	0.0963509	0.98384	3.35205	2.16475e-14	4.39176e-13
FYB1	1.41161	6.76405	2.26054	7.62814e-26	8.41335e-24
OSTN	12.9012	1.54263	-3.06404	3.68188e-06	1.51786e-05
HS6ST3	0.911251	0.202231	-2.17185	6.35823e-07	3.16477e-06
IGHV5-51	4.80744	50.6292	3.39663	2.4474e-08	1.73617e-07
IL2RA	1.34194	8.60274	2.68047	1.60969e-19	5.90234e-18
RASAL3	1.01511	4.744	2.22447	1.05694e-29	3.67209e-27
SIGLEC1	2.34591	13.3114	2.50444	2.24194e-26	2.88483e-24
CADM3	4.49751	20.8191	2.21071	5.52296e-08	3.58428e-07
CR1	0.272843	1.52175	2.47958	2.16742e-17	6.23615e-16
GZMK	1.06899	9.15955	3.09903	1.24296e-18	4.17232e-17
F13A1	20.6629	86.7816	2.07035	2.68896e-16	6.93294e-15
IGKV1OR2-108	0.225628	5.48916	4.60457	4.59735e-05	0.000143733
IKZF1	0.507059	2.47636	2.288	8.03029e-28	1.43073e-25
CXCR6	0.358121	2.20909	2.62494	1.46912e-19	5.45892e-18
GMFG	8.60523	39.8	2.20948	2.04445e-30	1.09276e-27
TRBV7-9	0.375806	3.65308	3.28106	6.21952e-17	1.69476e-15
PTAFR	1.38741	6.24749	2.17088	1.7629e-29	5.56797e-27
CSF2RB	1.15695	4.7307	2.03172	1.99649e-31	3.00014e-28
IGHV4-31	1.03607	33.1335	4.9991	6.24983e-08	3.99696e-07
TRBV4-2	0.141693	1.64245	3.53501	2.18691e-17	6.27832e-16
LCK	0.784595	6.1513	2.97087	9.92706e-24	6.82952e-22
S100A9	18.2887	124.72	2.76967	9.2711e-18	2.77673e-16
COL2A1	16.0396	1.35647	-3.56372	7.66914e-06	2.94333e-05
CTSG	2.59746	32.8692	3.66157	4.05457e-05	0.000128586
CD33	0.608279	2.78365	2.19417	2.65772e-28	5.27633e-26
HPGDS	1.29801	5.50176	2.08359	2.42898e-14	4.90633e-13
IGLV4-60	0.259017	6.2599	4.59502	0.000102102	0.000293771
CXCL9	4.20782	53.8227	3.67707	6.30263e-16	1.53933e-14
TRBV29-1	0.174393	2.33134	3.74074	1.35821e-15	3.21551e-14
IGKV3-11	7.39643	128.049	4.11373	6.16826e-10	6.30296e-09
TRBV20-1	0.660504	3.05085	2.20757	4.64054e-17	1.27956e-15
CCR5	0.796438	4.53879	2.51067	3.2876e-22	1.72407e-20
IGHV1-67	0.0615633	1.14465	4.21669	5.89549e-08	3.79656e-07
WAS	3.25161	16.2666	2.32268	1.06186e-30	6.41596e-28
RIMS2	1.72103	0.384335	-2.16283	5.21289e-09	4.33794e-08
CTSW	1.49098	9.74031	2.70771	5.04656e-21	2.26232e-19
SIT1	0.720168	4.97888	2.78941	5.10037e-20	2.01937e-18
ADH1B	3.57821	16.2262	2.18102	6.40089e-07	3.17917e-06
TMC8	0.996355	5.28212	2.40639	3.18937e-31	3.40943e-28
SPOCK3	1.3755	0.218638	-2.65334	4.08908e-06	1.66841e-05
TRBV9	0.231259	1.72223	2.89669	2.72896e-16	7.01005e-15
IGHV3-11	1.48333	18.8745	3.66953	1.269e-09	1.2079e-08
ALOX15	0.191154	1.53701	3.00732	7.46874e-05	0.000222398
CCKAR	0.981383	0.0534701	-4.19801	0.000122858	0.00034527
S1PR4	0.553065	3.28521	2.57046	6.05084e-27	8.66892e-25
IGKV1D-13	0.100155	1.65306	4.04483	2.4872e-06	1.07077e-05
LGALS9	4.23039	19.2744	2.18783	2.62435e-31	3.31551e-28
GPR65	0.477512	2.00482	2.06986	1.33481e-26	1.78364e-24
SIRPG	0.306821	3.12842	3.34997	5.59014e-20	2.20074e-18
DUSP9	1.84558	0.232559	-2.98841	6.83091e-06	2.65313e-05
DOK2	3.45212	17.6953	2.35781	2.52379e-29	7.01462e-27
IGKV3OR2-268	0.10303	1.73807	4.07635	5.91065e-08	3.80455e-07
IGKV3D-20	0.3868	5.76324	3.89722	6.30477e-09	5.15396e-08
TRAV19	0.137809	0.978192	2.82745	2.37115e-16	6.16698e-15
IGHV3-73	0.601208	6.40307	3.41283	2.92722e-07	1.57917e-06
IGKV4-1	5.63116	181.441	5.00992	2.16372e-09	1.95636e-08
IGKV1-6	0.850044	27.4005	5.01052	3.96567e-12	5.93229e-11
TBX21	0.210129	1.16113	2.46618	5.26798e-22	2.67186e-20
IGLV3-25	5.61248	61.8654	3.46242	1.96247e-08	1.42862e-07
C1QL4	5.49189	1.32978	-2.04611	3.53095e-10	3.77168e-09
IGLV10-54	0.266145	7.7695	4.86754	1.46343e-08	1.10109e-07
IGHV3-33	3.02973	20.6528	2.76907	5.1524e-09	4.29274e-08
NCR3	0.200479	1.24331	2.63266	3.25643e-22	1.71419e-20
CD300A	2.50732	10.0311	2.00027	2.65277e-25	2.49092e-23
TRBJ2-1	0.338516	1.96031	2.53378	4.56222e-12	6.7664e-11
ZCCHC12	5.85229	0.309502	-4.24098	0.00314126	0.00626461
IGHV2-26	0.663931	22.6867	5.09467	1.79955e-06	7.98989e-06
IGKC	31.2192	707.116	4.50144	4.26215e-12	6.35527e-11
ZDHHC8P1	0.94095	0.145854	-2.68959	9.72448e-07	4.61548e-06
SNX20	0.419466	2.81457	2.74629	1.20923e-32	8.40234e-29
USP32P3	1.11539	0.243403	-2.19612	1.07729e-11	1.50615e-10
IGHV3-48	0.389876	8.06905	4.37131	3.23194e-08	2.21689e-07
DAPP1	0.329424	1.47102	2.1588	1.31672e-25	1.32597e-23
GAL3ST3	1.00246	0.103602	-3.27442	8.7872e-07	4.2167e-06
FCGR1A	1.19137	6.59827	2.46947	2.14938e-24	1.66871e-22
HK3	1.18809	5.94833	2.32384	7.25482e-23	4.25402e-21
NAPSB	0.953588	9.83539	3.36654	2.08074e-22	1.11645e-20
IGLV7-46	0.520852	7.5142	3.85068	1.62017e-07	9.34254e-07
BIRC3	1.54482	7.6563	2.30921	1.75054e-12	2.78983e-11
SLA	1.57457	6.574	2.06182	1.02678e-23	7.02915e-22
IGKV1-5	6.45572	90.5073	3.80938	1.00987e-09	9.80724e-09
PCDH10	5.15381	1.04049	-2.30837	2.49131e-05	8.3587e-05
EFNA2	1.14368	0.279167	-2.03449	7.44226e-06	2.86496e-05
ITGB7	0.204086	0.976819	2.25891	2.43549e-15	5.59437e-14
PTPN7	0.560219	3.24673	2.53492	1.75932e-23	1.14249e-21
SOSTDC1	4.94157	1.04097	-2.24705	0.00184372	0.00390166
IGHV3-66	0.26195	5.97787	4.51227	1.74578e-06	7.776e-06
IGKV1D-8	0.115005	1.82812	3.99059	2.18489e-06	9.53327e-06
IGLV3-9	0.725687	10.7757	3.89229	9.75407e-08	5.92967e-07
FOXL2	2.4927	0.566928	-2.13647	0.00162999	0.00349784
NNAT	13.3672	0.425167	-4.97452	1.13758e-06	5.31035e-06
IGHM	7.29649	390.806	5.74311	2.33108e-12	3.64809e-11
TNNC2	5.2822	32.2378	2.60954	4.89917e-05	0.000151973
HAVCR2	2.43386	10.3313	2.0857	7.9022e-26	8.57944e-24
TNFRSF17	0.0670184	1.19128	4.15181	1.63119e-09	1.51528e-08
IGKV3D-11	0.204273	2.21374	3.43791	3.14811e-08	2.16474e-07
FCER1G	25.615	118.734	2.21267	7.9289e-27	1.11301e-24
CST7	4.84259	19.4744	2.00772	5.80621e-22	2.93414e-20
CORO1A	5.05237	25.7033	2.34692	3.34786e-29	8.45914e-27
ITGAL	1.05949	6.73892	2.66915	1.12404e-25	1.1571e-23
IGKV2-24	1.52559	19.0821	3.64478	3.88644e-05	0.000123791
CCL3	2.45964	10.1614	2.04657	2.00534e-21	9.22788e-20
IGKV3-15	2.96171	33.7496	3.51037	6.86662e-08	4.3633e-07
IGKV1-17	1.93068	15.1067	2.968	9.5908e-08	5.8432e-07
LYVE1	7.56825	40.4594	2.41844	6.44768e-09	5.24303e-08
TRAV21	0.124362	1.24439	3.32283	5.47671e-15	1.21581e-13
TBX4	1.05714	0.240998	-2.13307	0.000288491	0.000739834
NXPH2	1.08837	0.215006	-2.33972	1.06302e-09	1.02589e-08
IGHV3-43	0.347114	3.9372	3.50369	1.13462e-05	4.17029e-05
METTL7B	1.89793	10.0313	2.40201	5.17604e-14	1.00183e-12
GPR171	0.269987	1.37954	2.35322	1.92814e-16	5.07488e-15
IRF8	1.48627	6.96427	2.22828	8.63081e-26	9.1559e-24
MYLPF	2.07899	15.7824	2.92436	0.00198466	0.00416755
CETP	1.63262	9.51975	2.54374	1.74947e-16	4.61335e-15
HLA-DQB2	2.65024	13.1049	2.30591	3.98417e-13	6.88657e-12
GRIA2	1.27013	0.275807	-2.20325	0.00439858	0.00844296
PRPH	4.39097	0.771054	-2.50963	5.48223e-07	2.76038e-06
SERTM2	58.0085	7.70248	-2.91287	5.97893e-07	2.9899e-06
PTX3	20.8772	85.4368	2.03293	3.14301e-06	1.31522e-05
IGHV2-70D	0.129579	2.50802	4.27465	1.16105e-05	4.25279e-05
IGHA2	5.09549	36.3629	2.83517	9.32301e-13	1.53328e-11
ARFGEF3	0.936481	0.218958	-2.0966	2.21726e-05	7.52827e-05
IL7R	1.17187	4.79237	2.03192	3.00038e-13	5.25142e-12
ELAVL3	1.24831	0.100425	-3.63579	1.67502e-09	1.55082e-08
IGKV2D-29	0.487986	4.8536	3.31414	9.73728e-06	3.64447e-05
GPR20	1.29224	0.194624	-2.73111	0.000703241	0.00164334
UBD	0.520596	5.50185	3.40168	8.26472e-16	2.00747e-14
IGLV2-11	4.02744	72.0947	4.16196	7.87956e-09	6.2824e-08
DEFB1	3.18309	16.8516	2.40439	3.88735e-06	1.59124e-05
IL10RA	2.41229	11.9469	2.30816	3.10506e-29	8.29828e-27
PDCD1	0.633713	3.67928	2.53752	1.4943e-14	3.08563e-13
SP140	0.255708	1.39312	2.44575	8.82029e-24	6.09829e-22
MS4A4A	7.12898	32.6881	2.197	2.34144e-24	1.80772e-22
RNU4-62P	0.281953	1.27666	2.17885	1.16021e-13	2.15267e-12
IGKV1-8	0.156361	3.0509	4.28628	2.79281e-10	3.05604e-09
TYMP	13.7627	56.163	2.02886	5.30644e-24	3.76243e-22
MARCO	4.61989	52.6806	3.51134	6.85877e-15	1.48474e-13
RHOH	0.279576	1.31779	2.23681	2.02746e-18	6.55248e-17
FCGR1B	0.191357	1.19613	2.64403	1.63897e-27	2.67962e-25
OR2I1P	0.431386	5.31603	3.6233	1.81076e-12	2.88249e-11
EVI2B	3.3602	14.0886	2.06791	2.11521e-27	3.30282e-25
KCNIP1	1.18509	0.201445	-2.55653	0.000587904	0.00140139
IGHV1-69	0.588915	26.0587	5.46756	1.88052e-05	6.49605e-05
CD8A	1.23464	9.04514	2.87305	6.13281e-16	1.50049e-14
ICAM3	0.16009	0.948216	2.56633	1.88141e-23	1.21609e-21
IGHV1-46	1.35405	18.4295	3.76666	2.56267e-08	1.80687e-07
IGHG4	12.5844	220.115	4.12855	1.99661e-09	1.8159e-08
CX3CR1	0.855711	3.42584	2.00126	2.97683e-05	9.76837e-05
IGHV3-74	1.44013	12.8406	3.15644	1.71696e-07	9.81919e-07
CD163	12.3048	51.907	2.07671	5.99741e-22	3.01978e-20
IGKV1-9	1.85842	17.9661	3.27313	2.04008e-08	1.47661e-07
VAMP8	15.9828	90.1769	2.49624	5.90925e-32	1.36868e-28
HLA-DMA	14.3135	62.7313	2.13181	2.25368e-29	6.66369e-27
LST1	2.33133	13.3714	2.51993	9.09755e-31	5.74676e-28
CD3E	1.42973	11.9711	3.06574	5.54919e-21	2.45596e-19
SMTNL1	0.179734	0.99087	2.46283	0.00013305	0.000370818
ADAM28	0.323541	1.39681	2.11011	1.51457e-19	5.59788e-18
LTF	0.448006	3.37382	2.91279	1.87864e-11	2.54211e-10
CD74	277.477	1353.1	2.28582	1.38795e-25	1.37774e-23
MMP9	94.1467	454.02	2.26977	2.21726e-05	7.52827e-05
TRGC2	0.14721	1.22447	3.05621	7.54363e-19	2.56946e-17
CLEC3B	34.2536	153.196	2.16105	5.68508e-13	9.61139e-12
IGKV1D-16	0.206761	2.1276	3.36319	7.24478e-06	2.79746e-05
HNRNPA1P21	0.231876	1.27621	2.46044	7.85311e-14	1.48888e-12
IGLV3-21	5.26535	87.5279	4.05514	1.83404e-07	1.03946e-06
SLA2	0.318575	1.95387	2.61663	1.67291e-23	1.09147e-21
CR2	0.0373004	1.49697	5.32671	4.20464e-09	3.57382e-08
IGLV3-1	3.15272	66.6912	4.40283	2.04628e-09	1.85742e-08
TRBJ2-3	0.358062	2.29423	2.67973	1.32136e-14	2.74895e-13
CLEC4O	0.105537	0.999786	3.24387	7.28477e-06	2.81212e-05
VNN2	0.535443	2.40971	2.17005	8.2172e-20	3.13721e-18
CXCL11	0.959922	7.00179	2.86673	2.84111e-16	7.28466e-15
NCF1B	0.246902	1.68363	2.76956	3.05916e-30	1.41714e-27
MYL2	0.426001	50.9038	6.90077	3.91117e-05	0.000124493
CACNG7	1.59314	0.253826	-2.64996	2.45128e-06	1.05728e-05
SIGLEC14	0.680956	3.05593	2.16598	2.11118e-19	7.60078e-18
CCL23	0.356399	2.22029	2.63918	3.98459e-19	1.39833e-17
CD14	56.5002	313.856	2.47378	1.38351e-26	1.83111e-24
FDCSP	1.1756	11.8993	3.33941	9.69677e-08	5.90259e-07
GZMA	4.89378	22.6096	2.20791	4.70235e-22	2.39372e-20
DENND1C	0.649075	3.22917	2.31471	4.61606e-31	3.84754e-28
IGHV4-28	0.264049	4.5332	4.10165	1.42435e-09	1.34107e-08
VSIG4	14.1287	67.6977	2.26048	9.73771e-22	4.76496e-20
IGHV3-23	4.96887	82.5954	4.05507	1.46402e-09	1.37377e-08
CXCR3	0.512091	4.42701	3.11186	1.88593e-22	1.02779e-20
NCF4	4.80109	25.1434	2.38875	4.70664e-31	3.84754e-28
HSH2D	0.160586	1.55179	3.27252	1.41409e-23	9.35788e-22
CCL17	0.420514	3.54799	3.07678	9.22962e-11	1.10187e-09
DKK1	3.9984	29.6248	2.88931	8.20411e-10	8.09173e-09
SELPLG	5.18342	26.6394	2.36158	2.04445e-30	1.09276e-27
IGHG2	18.0504	401.23	4.47432	8.94171e-11	1.07244e-09
FCN1	0.805979	4.11253	2.35121	6.45063e-18	1.9573e-16
LINC01871	0.635669	4.19087	2.7209	1.9636e-20	8.29427e-19
SLC1A7	0.549046	2.53432	2.2066	3.7182e-09	3.19178e-08
HLA-DPA1	22.2329	99.6323	2.16392	1.4988e-22	8.43274e-21
SIGLEC7	0.646337	2.61879	2.01854	1.15192e-22	6.56076e-21
CACNA1G	3.16724	0.754964	-2.06875	8.23181e-08	5.12993e-07
MEX3A	5.14114	1.12549	-2.19153	9.20498e-10	8.98326e-09
CCL19	2.52886	28.274	3.48291	9.74261e-11	1.15622e-09
HLA-DQA2	7.06208	37.6042	2.41273	1.24488e-09	1.18656e-08
CD53	9.14074	42.6696	2.22282	4.31742e-30	1.93546e-27
IGKV1-27	1.78271	21.4829	3.59105	1.59267e-09	1.48247e-08
CXCL10	6.4176	48.2662	2.91091	2.41982e-18	7.74844e-17
CCL4	1.64739	9.1198	2.46882	6.21948e-25	5.40201e-23
ZIC2	3.23065	0.530253	-2.60707	2.32583e-06	1.00881e-05
C16orf54	0.357972	2.02757	2.50183	4.21569e-27	6.36798e-25
NR1H4	0.820291	0.14217	-2.52852	0.00103199	0.00232515
IGLV3-19	3.64036	86.1937	4.56543	2.57343e-08	1.80987e-07
KLHDC7B	1.90661	7.92489	2.05538	2.08013e-14	4.22626e-13
CTSV	3.35728	0.562866	-2.57643	1.06929e-07	6.44122e-07
IL1RL1	0.305564	2.05086	2.74668	3.231e-08	2.21689e-07
IGHJ3	0.778465	12.8598	4.0461	7.1808e-08	4.53392e-07
IGHG3	11.0323	154.765	3.81028	8.2763e-11	9.98661e-10
IGHGP	2.07837	41.5007	4.31961	3.26295e-10	3.51257e-09
TNNI2	2.35419	18.4661	2.97158	1.19376e-15	2.85538e-14
USP30-AS1	0.411816	2.3954	2.54019	7.48427e-21	3.28104e-19
BARX1	6.02012	1.32794	-2.1806	1.97459e-09	1.80058e-08
CXXC4	0.949684	0.174644	-2.44303	0.000277825	0.000716579
TRBV6-5	0.1794	2.23303	3.63775	4.16057e-17	1.15639e-15
IGLV4-69	2.09836	20.4556	3.28516	1.62781e-07	9.3827e-07
TBC1D10C	0.579912	3.4748	2.58302	1.57717e-21	7.35501e-20
IGKV1-16	0.676003	48.3475	6.16027	3.1401e-09	2.74108e-08
CD3G	0.195009	1.64365	3.0753	7.84349e-20	3.01942e-18
NCF1C	0.580505	3.97545	2.77574	4.98908e-31	3.85185e-28
TRBJ2-7	0.369627	2.34907	2.66794	4.41678e-11	5.57494e-10
SIGLEC10	0.713044	3.34289	2.22903	3.95565e-16	9.92269e-15
BATF	1.65851	11.908	2.84398	6.83035e-29	1.63658e-26
GAPT	0.202011	0.919826	2.18693	1.9886e-11	2.67786e-10
CD5	0.497841	3.13373	2.65412	1.48624e-18	4.89436e-17
C1orf162	3.28073	15.1392	2.2062	5.42977e-27	7.86016e-25
IGHV4-39	4.77123	97.3756	4.35113	1.00456e-07	6.09621e-07
CLEC4E	0.492867	2.39149	2.27864	1.16144e-15	2.78395e-14
RASL11B	13.6249	3.35444	-2.0221	1.6605e-07	9.52766e-07
IGLV1-47	2.04489	89.0556	5.44461	4.76895e-11	5.99223e-10
SFTA1P	1.50704	7.15516	2.24726	4.51772e-07	2.32625e-06
GZMM	1.19064	4.98131	2.06479	1.56142e-19	5.7557e-18
APOBEC3H	0.290727	1.28988	2.1495	4.66158e-21	2.10331e-19
TRAV4	0.123765	1.37407	3.47279	4.34093e-16	1.08305e-14
LINC01857	0.177335	1.52097	3.10045	4.99413e-15	1.11402e-13
IGHV3-64	0.289434	1.27039	2.13397	3.04855e-05	9.98248e-05
IGHV3-49	0.712425	15.3804	4.43221	8.06736e-07	3.90635e-06
HLA-DOB	0.60183	2.41252	2.00311	1.49516e-13	2.73758e-12
PRG4	5.6329	27.9339	2.31007	1.74638e-05	6.08866e-05
IGHV4-55	0.237531	4.76201	4.32538	4.61115e-08	3.04713e-07
TRBV28	1.14669	12.5182	3.44848	3.21322e-25	2.97694e-23
IGHV1-69D	2.26175	40.9328	4.17775	1.03065e-09	9.97417e-09
SPN	0.428228	2.01474	2.23414	2.83236e-20	1.17147e-18
CD2	1.78999	15.41	3.10584	1.70919e-22	9.4632e-21
SH2D1A	0.47119	2.944	2.6434	6.44964e-22	3.22413e-20
IGKV2D-40	0.239477	7.84797	5.03436	2.4147e-07	1.33005e-06
IGHV3-53	0.441859	7.086	4.00331	9.18288e-06	3.45651e-05
MIR7152	2.00626	0.470807	-2.0913	9.87312e-06	3.68887e-05
MIR8071-2	0.204032	4.79771	4.55548	1.58602e-09	1.47727e-08
IGHV2-70	0.932222	6.34043	2.76584	1.49021e-08	1.12004e-07
EOMES	0.300587	1.412	2.23188	2.37414e-16	6.16698e-15
TNFAIP8L2	2.56825	14.4868	2.49589	2.8932e-31	3.35057e-28
IGKV1-12	0.128834	1.45916	3.50156	2.48449e-06	1.06994e-05
LCMT1-AS2	1.19504	0.011274	-6.72791	6.11914e-08	3.9235e-07
LY86	3.37729	15.7202	2.21868	1.46769e-28	3.23753e-26
HLA-DPB1	44.0809	205.284	2.2194	3.18456e-24	2.39221e-22
HLA-DOA	3.63538	14.7101	2.01664	1.7232e-17	4.98901e-16
ZNF683	0.212504	1.16942	2.46023	2.36107e-17	6.73752e-16
ICOS	0.132786	0.96224	2.85729	4.68761e-18	1.46062e-16
P2RY12	0.248996	1.18272	2.24791	4.78908e-14	9.32126e-13
RBFOX3	1.7241	0.371952	-2.21265	2.6901e-06	1.14887e-05
HPCAL4	0.985368	0.116007	-3.08645	9.85286e-05	0.000284313
PTPN6	2.59611	12.6522	2.28496	3.01739e-32	1.12858e-28
CCN5	7.72622	33.1477	2.10107	1.29761e-09	1.23176e-08
APOC1	16.2498	82.5709	2.34521	6.50192e-13	1.09127e-11
TRAV12-2	0.130189	1.46852	3.49569	1.66318e-13	3.01346e-12
XIRP1	0.236162	1.71077	2.8568	0.00161428	0.00346572
IGHV3-15	2.42526	37.3307	3.94415	2.28167e-07	1.26479e-06
PELATON	0.552918	2.78785	2.33401	1.07891e-13	2.00987e-12
IGLV2-14	8.43911	81.9032	3.27876	7.01773e-10	7.07218e-09
MPEG1	6.37238	28.9936	2.18583	8.57603e-30	3.22111e-27
CLEC10A	1.47629	8.51302	2.52769	1.59136e-20	6.78378e-19
BTK	0.874583	3.86192	2.14265	9.07935e-30	3.32041e-27
CD247	0.417736	2.78263	2.73578	7.20012e-24	5.003e-22
UBASH3A	0.149489	1.28143	3.09964	8.82792e-22	4.35041e-20
CCL4L2	1.10462	5.57985	2.33667	1.64852e-18	5.39048e-17
C1QA	124.695	854.65	2.77693	1.29269e-27	2.16439e-25
HOXC12	7.18524	1.68235	-2.09455	8.17627e-07	3.95357e-06
CD8B	0.534068	4.45439	3.06013	5.91138e-21	2.60795e-19
FGD3	0.700953	3.61869	2.36808	3.05923e-30	1.41714e-27
IGHV3-72	0.572045	3.14224	2.45759	2.28872e-05	7.74629e-05
RHCG	1.16261	0.217462	-2.41853	0.000360064	0.000903984
HLA-DRB1	149.118	760.336	2.35018	3.63054e-25	3.31931e-23
CALHM6	3.30997	20.8662	2.65628	1.11904e-24	9.25668e-23
TIMD4	0.448131	6.78077	3.91946	5.54426e-15	1.22884e-13
IGLV1-51	4.12733	69.4958	4.07365	1.92529e-06	8.48043e-06
RNASE6	9.37511	41.7507	2.15489	2.46798e-28	5.04375e-26
AMPD1	0.0350024	1.64435	5.55392	7.49461e-06	2.88192e-05
CACNA1G-AS1	0.810629	0.20102	-2.0117	3.40547e-06	1.41355e-05
LILRB1	0.759115	3.67313	2.27462	2.82651e-26	3.50714e-24
PDE6G	0.419939	1.72893	2.04163	1.91138e-21	8.85415e-20
AOAH	1.79018	9.12159	2.34918	1.17838e-24	9.68991e-23
SIGLEC9	0.891182	3.57763	2.00521	2.65925e-22	1.41592e-20
RNASE2	0.919152	4.04399	2.1374	6.41795e-15	1.40457e-13
RETN	0.202692	0.94563	2.22199	2.65757e-10	2.91723e-09
PCED1B-AS1	0.795719	5.35127	2.74955	1.43159e-29	4.62668e-27
CD27	0.94537	8.24287	3.1242	2.53657e-17	7.17937e-16
RET	1.8032	0.404303	-2.15705	0.000429746	0.00105478
FCGR3A	13.9688	63.9673	2.19513	4.85453e-19	1.69506e-17
VNN1	0.420664	2.36906	2.49357	1.68137e-22	9.34642e-21
DHRS9	0.270136	1.09096	2.01385	2.04193e-13	3.65801e-12
CRABP1	31.7367	6.1592	-2.36534	0.00228417	0.00473001
IGLC2	18.0809	248.813	3.78252	1.35563e-10	1.56204e-09
C1QC	103.491	585.703	2.50066	5.23714e-27	7.66111e-25
HDC	0.318739	1.81806	2.51196	6.98226e-05	0.000209212
HLA-DRB6	9.91315	48.3394	2.28578	3.34055e-21	1.52209e-19
XCL1	0.298574	1.37413	2.20236	4.71057e-19	1.64894e-17
PART1	1.14239	0.282183	-2.01736	6.93194e-09	5.59751e-08
ADAMDEC1	0.800163	6.69275	3.06423	3.73871e-16	9.40856e-15
IGHV2-5	0.348341	13.929	5.32145	1.03996e-06	4.90743e-06
ACP5	17.52	93.7194	2.41935	1.29761e-09	1.23176e-08
CSF3R	0.538538	2.33192	2.1144	1.68338e-25	1.65914e-23
TYROBP	45.2651	227.372	2.32858	3.8914e-29	9.65693e-27
POU2AF1	0.123593	1.4673	3.5695	4.50035e-09	3.7981e-08
TNFSF13B	1.5093	7.59671	2.33149	7.10796e-26	8.03084e-24
CCL13	3.57126	28.4274	2.99278	5.88272e-16	1.44276e-14
LINC01480	0.222631	1.14045	2.35688	4.48379e-23	2.6743e-21
IGHV3-30	2.48467	33.7398	3.76333	2.84806e-09	2.50662e-08
COL11A2	5.48528	0.460395	-3.57462	0.00103893	0.00233739
HLA-DQA1	6.58043	35.9601	2.45014	1.96848e-18	6.37668e-17
KLHDC7B-DT	0.319559	1.53143	2.26073	7.37396e-20	2.85448e-18
ZAP70	0.401213	2.42454	2.59527	8.60414e-20	3.26699e-18
PLA2G2D	0.215261	9.57798	5.47557	2.84946e-17	8.03224e-16
FOLR2	26.9802	140.937	2.38508	1.11712e-23	7.61011e-22
FOXL2NB	0.98653	0.172513	-2.51566	1.90206e-05	6.56393e-05
ITK	0.234918	1.01141	2.10614	7.73281e-16	1.88201e-14
HLA-DRB5	50.2526	260.657	2.37488	9.28944e-20	3.51758e-18
SELL	1.32592	8.00009	2.59302	3.52766e-24	2.6216e-22
LCP2	1.82129	7.36977	2.01666	8.58472e-31	5.68104e-28
CD3D	1.50953	16.1259	3.41722	1.11458e-22	6.40055e-21
HLA-DRA	228.157	1019.42	2.15966	1.04346e-22	6.04204e-21
DPYSL5	2.39532	0.333386	-2.84496	1.10397e-09	1.06319e-08
CTSS	9.60346	40.7229	2.08422	2.34037e-29	6.77584e-27
CPA3	5.14592	35.219	2.77485	0.000376424	0.000941104
IGHV1-24	1.42097	60.6258	5.41498	3.69938e-08	2.50415e-07
GPR84	0.50585	2.03604	2.00899	6.08597e-18	1.85069e-16
ALOX5	1.89702	7.92069	2.06189	2.43096e-25	2.32987e-23
IGHV1-18	3.24359	80.1608	4.62723	3.5255e-09	3.0431e-08
CXCL13	1.64037	16.0514	3.29061	7.33324e-09	5.89076e-08
IKZF3	0.277711	2.51865	3.181	3.25691e-20	1.31957e-18
IGLV7-43	0.398903	7.99944	4.32579	1.257e-07	7.44611e-07
SLC26A7	2.52002	0.278899	-3.17562	1.35837e-06	6.23628e-06
SKAP1	0.519974	2.59082	2.3169	3.03637e-21	1.38804e-19
IGLV2-8	1.20897	24.1992	4.32311	5.82239e-09	4.78213e-08
CARD11	0.627994	2.61584	2.05845	9.48595e-21	4.11957e-19
CD48	1.24445	7.79372	2.6468	3.84135e-24	2.83954e-22
TPSB2	4.50951	28.8425	2.67715	3.86632e-05	0.000123186
SUCNR1	0.233234	2.28233	3.29065	3.14244e-14	6.25651e-13
FASLG	0.16273	1.35724	3.06012	3.86841e-22	1.99141e-20
MZB1	0.454553	11.9443	4.71573	2.49135e-13	4.42174e-12
XCL2	0.479871	3.17146	2.72443	4.84368e-20	1.92322e-18
HLA-DPB2	0.362004	1.49748	2.04846	3.43331e-06	1.4228e-05
IGHV3-21	1.36649	28.8752	4.40128	1.50017e-08	1.12448e-07
IGLL5	0.999497	39.6502	5.30998	1.08583e-10	1.27663e-09
HAS1	1.62006	13.1618	3.02224	8.98868e-11	1.07686e-09
UNC5D	1.75789	0.12506	-3.81315	3.49111e-09	3.02092e-08
TRAF3IP3	0.283953	1.44784	2.35017	1.68488e-19	6.1456e-18
BCAN	1.56378	0.380906	-2.03753	4.20992e-08	2.8114e-07
MS4A1	0.0405028	1.46956	5.18122	6.00361e-15	1.32222e-13
MRC1	5.87368	23.9603	2.02831	1.80151e-18	5.86314e-17
PIANP	3.48449	0.642678	-2.43878	6.07429e-09	4.97143e-08
P2RY13	0.544819	3.63747	2.73909	3.43748e-26	4.22749e-24
SYTL5	0.953897	0.189009	-2.33538	3.80646e-06	1.56227e-05
ITGB2	7.89136	37.6909	2.25587	2.46798e-28	5.04375e-26
CCL5	10.0072	81.633	3.02811	1.78005e-24	1.41357e-22
LINC02446	0.178407	1.47862	3.05101	8.90948e-15	1.90192e-13
GZMB	1.00221	4.6188	2.20434	1.31116e-17	3.85226e-16
NELL1	1.56448	0.127349	-3.61882	2.35953e-05	7.95691e-05
IGKV3-7	0.113824	1.59863	3.81196	1.45514e-07	8.50383e-07
CD300LF	0.515869	2.17192	2.07389	1.26251e-18	4.21757e-17
CYTH4	2.36761	11.2655	2.25041	4.52722e-31	3.84754e-28
IGHV3-7	0.161801	2.12182	3.71301	3.80209e-06	1.56093e-05
CYBB	6.91027	36.7729	2.41183	6.16099e-27	8.73666e-25
CYP26A1	0.920345	0.14487	-2.66742	0.00375832	0.00732633
SCIMP	0.416029	2.08633	2.32621	4.1056e-26	5.00487e-24
LILRB4	1.31786	9.20958	2.80494	7.74093e-28	1.39709e-25
HCST	6.11633	35.4331	2.53436	3.13918e-28	6.14439e-26
JCHAIN	4.94101	75.5459	3.93448	5.45314e-12	7.99391e-11
CCKBR	1.79137	0.147741	-3.59992	6.62763e-07	3.27889e-06
CD209	3.80251	23.0303	2.59851	2.43015e-17	6.90629e-16
TRAV13-1	0.176729	1.41571	3.00191	2.31077e-13	4.11701e-12
HOXB13	4.46379	0.519517	-3.10303	0.000537916	0.00129198
IGSF1	2.57621	0.631132	-2.02924	2.47518e-05	8.31428e-05
LTB	1.4171	14.5754	3.36252	3.27032e-25	3.00978e-23
ARHGAP30	2.25227	11.0935	2.30026	1.02538e-31	2.03567e-28
TRBJ2-2P	0.265593	1.98137	2.89921	1.66547e-17	4.84205e-16
PRL	45.2738	1.63975	-4.78713	0.00200681	0.0042096
SCUBE3	9.33045	1.86376	-2.32373	3.97861e-08	2.67105e-07
IGLV1-40	5.88351	124.134	4.39908	2.33327e-08	1.66798e-07
SIRPB2	0.42348	1.73182	2.03192	2.42294e-24	1.86031e-22
IGHV1OR15-2	0.0881451	2.56247	4.86151	1.25444e-07	7.43411e-07
CSF1R	14.0731	62.0925	2.14148	3.21251e-27	4.90596e-25
SAA2	0.0746494	1.02323	3.77685	0.00043293	0.00106166
IRS4	2.86506	0.062201	-5.52549	8.31107e-10	8.19141e-09
IGLV2-23	4.29622	148.229	5.10862	4.64135e-08	3.06417e-07
CMA1	1.39489	19.2887	3.78953	0.000660623	0.00155658
SLAMF1	0.175447	1.07753	2.61862	3.50842e-22	1.83295e-20
EMILIN3	9.66861	1.71995	-2.49094	5.45223e-12	7.99391e-11
IGHV4-4	0.398026	3.0357	2.93109	7.81509e-07	3.79742e-06
AIF1	16.0331	95.7943	2.57889	6.32419e-30	2.66325e-27
PRSS35	6.6856	1.66808	-2.00287	0.000378846	0.00094555
IGKV2-30	0.742697	6.33818	3.09322	8.58233e-08	5.315e-07
SERPINA1	3.29132	15.2153	2.20878	6.72985e-20	2.61974e-18
SYK	2.47128	10.1686	2.0408	5.49768e-31	4.02112e-28
GNA15	2.3	9.97948	2.11733	1.44242e-27	2.38635e-25
RN7SL138P	0.748164	3.39771	2.18314	1.93099e-27	3.08448e-25
JAML	0.689615	3.19577	2.2123	4.25393e-26	5.09628e-24
KLRB1	0.769335	3.65018	2.24628	2.3503e-20	9.8677e-19
IL2RG	2.34743	18.3212	2.96436	7.76397e-26	8.49574e-24
P2RY10	0.18169	1.15441	2.66761	2.15499e-15	4.99964e-14
IGHG1	29.7202	478.279	4.00834	1.84267e-09	1.68693e-08
